# Supplementary material for: Systems-epigenomics inference of transcription factor activity implicates aryl-hydrocarbon-receptor inactivation as a key event in lung cancer development
Source: Genome Biol. 2017 Dec 20;18:236. doi: 10.1186/s13059-017-1366-0 (PMC5738803; doi:10.1186/s13059-017-1366-0)
Supplement: Supplementary file 3 — Excel table containing the results of a GSEA on the target genes in LungNet. (XLS 242 kb) [file 13059_2017_1366_MOESM3_ESM.xls]

## Sheet: MSigDB-summary-NetLungTARGETS
Gene List	nList	nRep	fRep	nOVLAP	OR	P-value	adjPval	Genes
MODULE_5	434	424	0.976959	129	9.67705	6.09064e-68	5.1265e-64	CNN3 CFD MYL9 GPC3 EMP2 TGFBR2 FCGRT COL6A3 IFI16 AOC3 PCOLCE C10orf10 KRT19 COL3A1 CALD1 GPNMB C1QB TM4SF1 AQP1 DAB2 MYLK ENG LUM VWF COL6A2 COL4A1 TBC1D2B FLNA RARRES2 IL1R1 CAV2 FSTL3 CRIM1 SRPX FN1 LAMB2 ITGB5 GPX3 COL1A2 CDKN1A NOTCH3 IGFBP4 TGFBI PDGFRB WISP2 FBLN1 GNG11 CAV1 C7 CD151 CLEC2B COL6A1 TPM2 C10orf116 HSPG2 TGFBR3 CLEC3B WWTR1 IFI27 CYR61 TNC C1S SDC1 MFAP4 CALU PPP1R15A PLXND1 …
DODD_NASOPHARYNGEAL_CARCINOMA_UP	1821	1726	0.947831	251	4.05585	1.88417e-60	7.92953e-57	RIBC1 CASP7 TTC25 WDR69 FAM83E STARD9 WDR38 PTK6 CCDC114 RDHE2 ARMC3 STOM MMP24 CGN C1orf192 DNAH3 C6orf206 C1orf116 GGT6 TMEM45B CTNNA1 TMPRSS2 YSK4 CCDC135 CAPSL DNAJB13 PRSS23 KIAA1522 C9orf116 MYO5B TSGA10 LRRC46 PTPN21 SH3D19 PARVA ANXA2 FAM154B GMPPB DNAH9 LOC387885 SVEP1 CCDC96 DNAI1 AGR2 FUT2 SASH1 C7 KLHL6 CASC2 TMEM190 SPAG17 C14orf174 TTC29 EPHA2 C22orf15 SPAG6 CNGA4 TNS1 LOC572558 DNA…
LIM_MAMMARY_STEM_CELL_UP	489	489	1	126	7.63712	4.06018e-57	1.13915e-53	MYLK IGFBP2 ASAM ADAMTS1 MYL9 PROS1 MSRB3 TPM2 SPARC RPESP TAGLN LAMA3 AEBP1 COL4A2 COL14A1 ANGPTL2 COL18A1 COL4A1 POSTN CALD1 RASIP1 MAMDC2 TIMP3 LAMB1 ITGA1 LMOD1 FBLN1 SCARF2 SEMA3C TMEM178 TGFBR3 GNG11 AXL ACTA2 ANTXR1 ITGA9 CAV1 GPC3 SDPR IGFBP4 LIMS2 MATN2 MFNG THSD1 TMEM204 VGLL3 PKD2 COL12A1 RHOJ NRP1 PPAP2A PLEKHA4 C13orf33 SERPINF1 TNS1 EFCAB1 ADAMTS2 GNB4 LTBP4 THBS1 AKAP2 SYDE1 TINAGL…
PICCALUGA_ANGIOIMMUNOBLASTIC_LYMPHOMA_UP	205	202	0.985366	82	14.5619	1.48203e-54	3.11857e-51	EMILIN1 C1S COL15A1 ITGA9 CDH5 C10orf10 GPNMB LOXL1 CALD1 MYLK A2M SPARC PCOLCE TAGLN COL3A1 ADAMTS1 TJP1 FCHO2 CMKLR1 VWF TNS1 COL1A2 COL4A2 FERMT2 GPR116 S1PR3 C7 ANKRD29 FSTL1 C1QB MFAP4 COL1A1 HSPG2 LAMB1 IGFBP7 C1QA WWTR1 PPAP2B RARRES2 ARHGAP29 PMP22 LUM COL6A1 DAB2 C1QC FN1 CD93 ADAMTS9 EMCN DDR2 IFI27 RBPMS MYL9 CCDC80 CYBRD1 NNMT SERPING1 RAB13 PTRF ANTXR1 C1R ELTD1 CTTNBP2NL OSMR COL4A1…
MODULE_47	225	222	0.986667	84	12.9878	6.38505e-53	1.07486e-49	FILIP1L CNN3 COL1A1 MYL9 COL6A3 PCOLCE COL3A1 COL5A2 CALD1 AQP1 PTGIS DAB2 MYLK COL15A1 AEBP1 LUM VWF COL6A2 COL4A1 RARRES2 THBS2 FN1 ITGB5 LRP1 COL1A2 CDKN1A NOTCH3 IGFBP4 TGFBI PDGFRB DDR2 FBLN1 GNG11 SEMA3C COL6A1 SERPINE1 CLEC3B WWTR1 SMTN LAMB1 LTBP1 TNC LOXL1 C1S CALU PLXND1 CD34 NNMT CDH5 TIMP3 THBS1 LOXL2 PTRF F2R LRRC32 TEK POSTN PPAP2C SERPING1 C1R COL18A1 TNFRSF11B TIE1 TAGLN SPARC ACT…
SCHUETZ_BREAST_CANCER_DUCTAL_INVASIVE_UP	351	343	0.977208	102	9.14585	1.26813e-52	1.77898e-49	IL1R1 SPARC NNMT COL5A1 TMEM204 EFEMP2 DAB2 COL3A1 COL1A2 CD93 EMP1 GRK5 LOXL2 LAMB1 SERPING1 KDR COL15A1 TGFBI ASPN ANGPTL2 IFI16 CALD1 FN1 CXCR7 SPHK1 C1S PARVA MRC2 MS4A6A MFAP5 FERMT2 COL4A1 TACC1 SLC7A7 COL1A1 DCN C1QB MXRA8 COPZ2 MSN C1QA OLFML1 MS4A4A GIMAP6 CCR1 COL4A2 COL6A1 ISLR CYR61 PKD2 DPYD ELTD1 GIMAP4 PROS1 RARRES2 MMP2 MSR1 LAMA4 CRISPLD2 CFH COL14A1 PTPRM GPNMB PPIC AXL MYL9 PAL…
MODULE_1	368	359	0.975543	104	8.8249	1.95868e-52	2.35518e-49	FILIP1L CNN3 FBXL7 RRAD CFD COL1A1 MYL9 GPC3 EMP2 TGFBR2 FCGRT COL6A3 IFI16 AOC3 PCOLCE C10orf10 KRT19 COL3A1 COL5A2 CALD1 GPNMB C1QB IGFBP2 TM4SF1 AQP1 PTGIS DAB2 MYLK COL15A1 AEBP1 ENG LUM CFH VWF COL6A2 COL4A1 TBC1D2B FLNA RARRES2 IL1R1 PRSS23 CAV2 FSTL3 CRIM1 ECM2 SRPX THBS2 FN1 LAMB2 ITGB5 GPX3 LRP1 COL1A2 CDKN1A NOTCH3 IGFBP4 TGFBI PDGFRB DDR2 WISP2 FBLN1 GNG11 SEMA3C TNFRSF10B CAV1 C7 CD15…
SWEET_LUNG_CANCER_KRAS_DN	435	430	0.988506	111	7.55981	2.22662e-50	2.34268e-47	CLEC3B THBD RHOJ EMP2 HEPH OGN TIMP3 ACVRL1 CALCRL MFAP5 SEMA3C GPX3 PKD2 IFITM3 CFH CAV1 DCN FAS CXCR7 LOXL1 CLIC4 CADM1 POSTN RARRES2 TWSG1 ANTXR2 RAMP2 MGP VCL CD93 GADD45B SASH1 ADIPOQ COL3A1 SPA17 MS4A6A COL1A2 PTPRB GIMAP4 GBP1 TFPI BCL6B TJP1 MFAP4 NPNT PTGIS FLT1 PMP22 IL6ST SPEF1 CYR61 MATN2 PDGFRB MYL9 RASIP1 SHE LIFR TEKT1 CDH5 FERMT2 CIDEC ANGPTL2 SERPING1 EMCN FKBP9 TEK S100A14 PPAP2…
SENGUPTA_NASOPHARYNGEAL_CARCINOMA_DN	349	339	0.971347	99	8.88887	2.7956e-50	2.61451e-47	TEKT2 FMO5 TMC5 C7orf57 RIBC2 PPIL6 IQCD CXorf41 C6orf118 BNIPL LOC643037 CCDC96 PDZK1IP1 C11orf88 PIH1D2 C9orf135 TMC4 C2orf39 FBXO15 EFHB SPATA17 DNHD2 CAPSL AGBL2 CASC1 TMEM190 CGN DNAI2 FANK1 SPAG17 TJP3 C1orf87 TMPRSS4 TTC29 TSGA10 AQP3 C9orf116 CCDC114 PRSS23 FAM3D FUT2 C2orf77 ZMYND12 FAM154B C1orf116 C9orf24 C1orf88 SPA17 C10orf63 C1orf106 DNAH7 MYO1D EFCAB1 TTC25 C6orf165 TMEM45B WDR69 C…
MODULE_38	465	458	0.984946	111	6.94081	2.00107e-47	1.6843e-44	CNN3 RRAD CFD COL1A1 MYL9 GPC3 EMP2 FCGRT COL6A3 PCOLCE C10orf10 KRT19 COL3A1 COL5A2 GPNMB C1QB IGFBP2 TM4SF1 DAB2 MYLK COL15A1 ENG VWF COL6A2 COL4A1 TBC1D2B FLNA RARRES2 IL1R1 FSTL3 CRIM1 SRPX FN1 LAMB2 ITGB5 GPX3 LRP1 COL1A2 CDKN1A NOTCH3 IGFBP4 TGFBI PDGFRB FBLN1 GNG11 CAV1 CD151 COL6A1 TPM2 HSPG2 SERPINE1 TGFBR3 CLEC3B IFI27 CYR61 LTBP1 SDC1 MFAP4 CALU PPP1R15A PLXND1 CD34 RBPMS HEG1 RAMP2 CD…
LIU_PROSTATE_CANCER_DN	481	467	0.970894	112	6.84975	2.30903e-47	1.76682e-44	TACC1 RBPMS ANXA2 HEPH C1R MYL9 VCL SCGB1A1 AEBP1 COL1A2 KIRREL C3orf64 KCNJ8 PPAP2B COL5A1 CHRDL1 GBP2 NID1 COL14A1 LMOD1 PRSS23 PRELP FLNA MSRB3 LOC572558 CORO1C HSPG2 COL6A1 TNS1 CALD1 FGD5 C14orf28 PTRF TRAF5 GPC6 CAV1 PLEKHH2 NTN4 ATP2B4 MYLK SRPX GAS6 SH3PXD2B COL4A2 ADCY4 ANGPTL2 RARRES2 EHD2 PMP22 TGFBR3 CAV2 KANK2 CYP3A5 MPZL2 ITGA9 LOC54492 LAMB3 C1orf106 EFEMP2 TTC28 STOM CEACAM6 LTBP1…
LINDGREN_BLADDER_CANCER_CLUSTER_2B	392	378	0.964286	98	7.52278	1.09829e-44	7.70356e-42	PARVG SLFN11 CNN3 PDZRN3 CLIC2 GRK5 TNC THBD LATS2 MS4A4A NOV PDGFRB SERPING1 CYBB MSN C1S MYL9 HTRA3 COL6A3 ABI3BP CCDC80 MMP2 SVEP1 PTRF CAV1 EFEMP1 TNS1 AEBP1 DDR2 DAB2 SLC43A3 CRISPLD2 NNMT SH2B3 COL6A2 SRPX CYR61 C1R LUM IFITM3 ADAMTS9 RAMP3 PROS1 PODXL SERPINF1 STOM MFNG AKAP14 CYBRD1 COPZ2 CLIC4 SAMHD1 LAMA4 MCAM PCOLCE NRP2 GNG11 POSTN COL15A1 RARRES2 IGFBP7 NES COL1A2 ELN THBS2 AMOTL2 GP…
MODULE_6	416	404	0.971154	100	7.07578	1.24807e-43	8.08076e-41	CNN3 RRAD CFD MYL9 GPC3 TGFBR2 FCGRT COL6A3 PCOLCE C10orf10 KRT19 GPNMB IGFBP2 TM4SF1 AQP1 MYLK AEBP1 ENG LUM CFH VWF COL6A2 FLNA RARRES2 PRSS23 CRIM1 ECM2 FN1 LAMB2 ITGB5 GPX3 LRP1 COL1A2 CDKN1A NOTCH3 IGFBP4 TGFBI PDGFRB FBLN1 TNFRSF10B CAV1 CD151 COL6A1 TPM2 C10orf116 HSPG2 CLEC3B WWTR1 SMTN IFI27 CYR61 LTBP1 TNC C1S SDC1 MFAP4 PPP1R15A CD34 RBPMS NNMT ITPR3 FABP4 TIMP3 MAOA CLDN5 SPRY1 KRT18 …
REN_ALVEOLAR_RHABDOMYOSARCOMA_DN	408	407	0.997549	96	6.61061	5.59231e-40	3.36218e-37	RAP1B LEPROT PCOLCE PPAP2B MSN MYLK CD248 LRP1 FBLN5 CAV1 COL6A2 LPP FKBP11 PLS3 ANXA2 TGFBI NRP1 ITGB5 MRC2 LAMA4 EFEMP1 MYO1B SPHK1 COPZ2 PARVA TMOD3 EFEMP2 TNFRSF11B FSTL3 C6orf145 RAB23 CD151 PPIC EGFR CLIC4 IGFBP7 OSMR FNDC3B P4HB ITGA5 ARHGDIA GAS6 COL1A1 TLN1 S100A10 CD81 FKBP10 EXT1 ADAMTS2 SMTN FZD1 SWAP70 CAV2 NGF COL6A1 EMP1 SEMA3C AXL THBS2 TM4SF1 CALD1 FN1 NNMT IL13RA1 LOXL1 PTRF ENG…
MODULE_2	384	374	0.973958	88	6.54705	1.31063e-36	7.35441e-34	CNN3 CFD MYL9 GPC3 EMP2 TGFBR2 FCGRT COL6A3 AOC3 PCOLCE C10orf10 COL3A1 GPNMB TM4SF1 AQP1 MYLK COL15A1 AEBP1 ENG LUM CFH VWF COL6A2 COL4A1 TBC1D2B FLNA RARRES2 IL1R1 CAV2 FSTL3 CRIM1 ECM2 SRPX THBS2 FN1 LAMB2 ITGB5 GPX3 LRP1 COL1A2 CDKN1A NOTCH3 IGFBP4 TGFBI PDGFRB FBLN1 GNG11 TNFRSF10B CAV1 C7 CD151 COL6A1 TPM2 C10orf116 HSPG2 TGFBR3 CLEC3B WWTR1 SMTN IFI27 CYR61 LAMB1 LTBP1 TNC EMP1 C1S TRIB2 M…
WONG_ADULT_TISSUE_STEM_MODULE	721	714	0.990291	122	4.47	1.71516e-35	9.02281e-33	CTGF COL4A1 ENG COL4A2 CLIC4 C13orf33 PPAP2A C1R AOC3 ELTD1 PRSS23 CDKN1A RAMP3 MYO1B VWF SHANK3 COL18A1 IL1R1 COL1A1 FN1 CAV1 NEDD9 GPR133 LATS2 SOCS3 COL6A1 TEK CRIM1 PROCR TIMP3 PQLC3 GBP1 SDC1 RRAD CNN3 SERPINE1 ARHGEF10 CD34 CYR61 TMBIM1 DLC1 MYOC SDPR PPAP2B MYLK ICAM1 ARHGEF5 FERMT2 MATN2 IGFBP7 PLS3 ARHGAP6 ERRFI1 THBS1 LPP F2R MSN LTBP1 LAMB1 PPP1R15A PIGR FSTL1 GLIS2 RAI14 TNFRSF11B THS…
MODULE_122	141	138	0.978723	54	13.3711	2.938e-35	1.45466e-32	COL1A1 COL6A3 AOC3 COL3A1 COL5A2 AEBP1 VWF COL6A2 COL4A1 ECM2 SRPX THBS2 FN1 LAMB2 ITGB5 TGFBI DDR2 CD151 COL6A1 LAMB1 TNC CDH5 LAMA4 ITGA5 NEDD9 POSTN ITGA3 CCR1 ICAM1 CDH1 NRP1 ELN EFNB1 MGP COL18A1 SELP PTPRF EFEMP2 WNT2 LAMA3 CTGF MCAM PRELP CD99 COL12A1 ISLR LAMA2 LAMB3 PPFIBP1 MFAP5 NID1 ITGAV VCL COL5A1
TGF-beta Receptor	1279	1272	0.994527	168	3.37651	3.44795e-34	1.6123e-31	EFEMP1 EFNB1 EGFR ECM2 ENG F2R FBLN1 FGF7 EPHA1 EPHA2 CSF1 CTSC CRK HPN HEBP1 IGFBP4 IL13RA1 IL1R1 IL6ST ICAM1 FLT3LG FMO2 GAS6 GPNMB GRB7 GRK5 GBP2 ANGPT2 ANKRD22 ANXA2 AKAP2 APBB2 ARHGAP29 ARHGAP6 ARHGEF16 COL1A1 CD34 CDH1 CDKN1A ACTA2 ADAMTS1 ADH1B TG CFD A2M CEACAM5 CEACAM6 CLEC2B COL18A1 COL4A2 CLDN4 B3GALNT1 C1R C1S BMP2 BNIP2 C7 CAV1 SFRP4 SERPINE1 SPRY1 SRPX SLIT3 RAB13 RAB27B SASH1 S100A…
CHICAS_RB1_TARGETS_CONFLUENT	567	554	0.977072	104	4.95743	6.51153e-34	2.88461e-31	MYH9 COL1A2 CADM1 COL1A1 AXL ERRFI1 DCN MSRB3 FBLN1 CLEC3B FN1 PDE5A ADAMTS2 PALLD LOC57228 SEMA3C VGLL3 PRSS23 CD99 NNMT CAV2 LIMS2 ANXA2 GBP1 CORO1C LOXL2 JAG1 CCDC80 CARD10 EHD2 DAB2 GAS6 COL5A2 MRGF SPARC COL3A1 COL6A1 EFEMP2 NRP1 HEG1 ATP2B4 GPC6 LMNA ADH1B C1S IFI16 NTN4 LOXL4 THBS1 TPM2 CAV1 MYLK WNT2 GBP2 UACA TAGLN SERPINF1 CDC42EP5 ANGPTL2 C7 TGFBR2 AQP3 PQLC3 POSTN C1R LOXL1 TRPV2 LMOD…
CUI_TCF21_TARGETS_2_DN	830	822	0.990361	128	4.00582	5.15021e-33	2.16746e-30	ITGA9 CXCR7 PTPRB PARP14 MYO1B UACA TMOD3 SNF1LK MYCT1 NES GIMAP6 ELTD1 FABP4 PLCE1 SHE PCOLCE FAM135A C4orf32 FLT1 RAPGEF3 TMBIM1 TIMP3 ARHGEF15 GIMAP1 GIMAP8 NEDD9 SLC9A3R2 PTPRG CYBB TANC1 MMRN2 CRIM1 PSD3 PARD6B MYADM LPP CALCRL PALLD MSRB3 EHD4 PARVA ITGB5 PTRF BTNL9 TEK THBS1 PRKG1 CLEC14A OSBPL5 GPR116 TncRNA SH2B3 AKAP2 MCL1 THBD OSMR CTGF LIFR TM4SF1 PARD3B RAP1B RIN2 COL12A1 KIAA0355 RA…
COLDREN_GEFITINIB_RESISTANCE_DN	230	227	0.986957	65	8.4034	1.03354e-32	4.14254e-30	ST14 C1orf116 TMEM30B LIPH EPS8L2 CCDC64B LAD1 TMPRSS4 VAMP8 MPZL2 STAP2 NA SPINT1 CDH1 KRT15 GALNT3 TJP3 RASEF BIK RBM35B MYO1D TMC5 EPHA1 LOC57228 FAM84B B3GNT3 AP1M2 ITGB6 PDE5A PRRG2 KIAA1522 RAB25 NPNT PRSS22 RAB11FIP4 FGFBP1 MAPK13 7A5 ATAD4 AGR2 S100A14 ELMO3 CGN TMEM40 C1orf172 TMEM45B MARVELD3 ACPP TACSTD2 MST1R PRSS8 EPN3 KRT19 SERPINB5 ANKRD22 PVRL4 FXYD3 SMPDL3B PTK6 RIPK4 CLDN7 TMC4 …
CHARAFE_BREAST_CANCER_LUMINAL_VS_MESENCHYMAL_DN	460	457	0.993478	90	5.21016	4.56561e-31	1.74676e-28	ASXL1 SOCS3 COL4A1 CAV2 ANTXR2 PRKD3 LAMB1 PARVA HEG1 CAV1 COL4A2 IFI16 DAB2 CALD1 CRIM1 NNMT MXRA7 CORO1C ENG ITGAV NRP1 TFPI CHST3 PTRF RFTN1 EGFR FAS MDFIC TGFBI LOXL1 MCAM CMTM3 CRTAP CD99 PTPRM ASAM LAMC1 PMP22 EXT1 CTSC PROS1 MSRB3 IKIP AXL ACTA2 PRKCDBP COL6A1 LOXL2 SPARC DPYD TWSG1 COL5A1 SRPX RAB34 FBLIM1 SH2B3 MYLK GRK5 RBMS3 SDPR ANXA2 FSTL1 OSMR COL6A2 IGFBP7 MRC2 KIRREL EFEMP2 MARVEL…
PASINI_SUZ12_TARGETS_DN	315	311	0.987302	73	6.44912	1.91923e-30	7.02355e-28	ILK IGFBP4 ERRFI1 PDGFB COL1A1 ACTA2 KRT18 MYADM ANXA2 VCL MSN CDKN1A TES RAB34 VGLL3 CORO1C CD151 CAV2 KRT19 METRNL SDC1 COL1A2 GBP2 S100A10 CYR61 BNIP2 LPP THBS1 COL3A1 EFEMP1 PMP22 COL5A1 SEMA3C EPHA1 FN1 PRTG PRSS23 PARVA NPNT CALD1 DUSP1 MARVELD2 AXL FILIP1L TMBIM1 GBP1 SPSB1 SFN PHLDB2 TSPAN9 WWTR1 PALLD FAM84B FLNA PTPN12 JAG1 MYH10 CSF1 TPM2 PTRF ITGA3 AMOTL2 CENTD3 CAV1 TAGLN ITGAV TMPRS…
WU_CELL_MIGRATION	184	181	0.983696	56	9.31969	2.80763e-30	9.84659e-28	RAB25 THBS1 ST14 COL18A1 AQP3 CDH1 GALNT3 CYR61 SERPINE1 KRT19 C10orf116 ADAMTS1 NNMT TM4SF1 PODXL GJB3 AXL TMEM30B MAOA COL6A2 TIMP3 S100A14 FN1 LGALS3 NEDD9 LAD1 COL4A2 GNG11 RBPMS AGR2 LAMA3 JAG1 SFN SCNN1A TACSTD2 COL4A1 CLDN4 FXYD3 TNFAIP2 MAPK13 IGFBP7 SPINT1 FBLN1 ARHGAP29 WWTR1 KRT18 SERPINB5 TGFBI TACSTD1 LOXL2 TPM2 EFEMP1 FKBP11 PKP3 MSN CLDN7
MODULE_88	838	820	0.97852	123	3.81369	3.80814e-30	1.28213e-27	FBXL7 CFD COL1A1 MYL9 GPC3 FCGRT COL6A3 PCOLCE C10orf10 KRT19 COL3A1 COL5A2 GPNMB C1QB IGFBP2 TM4SF1 AQP1 PTGIS MYLK AEBP1 ENG CFH VWF COL6A2 COL4A1 TBC1D2B RARRES2 IL1R1 CAV2 FSTL3 CRIM1 ECM2 SRPX FN1 LAMB2 ITGB5 GPX3 COL1A2 CDKN1A IGFBP4 TGFBI WISP2 TNFRSF10B CAV1 C7 CD151 COL6A1 TPM2 C10orf116 HSPG2 SERPINE1 CLEC3B SMTN IFI27 CYR61 C1S SDC1 RAMP2 NNMT CADM1 ADH1B TIMP3 MAOA CLDN5 EPHA2 KRT18 C…
LEE_BMP2_TARGETS_UP	745	736	0.987919	115	3.98443	8.0985e-30	2.62173e-27	TTC28 FLJ22374 GBP1 FMO2 RARRES2 TMPRSS2 TMEM30B NOTCH3 PARD3B ADCY4 KRT19 GPX2 HSPA12B CDH1 MFAP4 CXCL17 C1orf172 ANGPTL2 ARHGAP6 LIPG LTBP4 FAM176B PRKD3 TMC4 TEK FBLIM1 FLJ23152 PRELP SFRP4 MATN2 COL6A2 SERPING1 TRAF5 JAG1 PDE5A MGP AQP1 ITGB5 GRASP TACSTD1 COL18A1 KRT15 GABRP TMEM45B PTPRB GRB7 NTN4 ABCA9 AOC3 NPNT PDCD4 ST14 KANK2 KRT18 TIE1 LAMA2 LOC284297 RRAS RBPMS CD99 FBLN5 SELM THBD LR…
DELYS_THYROID_CANCER_UP	443	435	0.981941	85	5.13979	3.93846e-29	1.22778e-26	KRT19 C3AR1 VAMP8 GALE COL1A1 FAS SFN COL3A1 LGALS3 NPC2 SDC1 CDKN1A ST14 ITGA3 PLXND1 CORO1C MRC2 GJB3 MXRA8 GRB7 MS4A6A MALL ICAM1 COL5A2 GJA4 RASAL2 PDZK1IP1 HPN CLDN7 PPAP2C COL8A1 MYO1D C1QB IL13RA1 CD151 ANXA2 PTPRG MPZL2 LAMB3 SFTPB DPYD ECE1 CCR1 S100A10 TACSTD2 EPHA2 MARCO PRSS23 MAPK13 CSF1R AGR2 THBS2 C1QA MSR1 KRT15 TNFRSF10B TNFRSF1A DSC2 PTPRF PSD3 ITPR3 FSTL3 ITGB5 EPHB3 LOXL2 SPIN…
RODWELL_AGING_KIDNEY_NO_BLOOD_UP	222	213	0.959459	59	7.98291	6.13379e-29	1.84386e-26	SMPD2 CALU PIGR ANXA2 COL1A2 SSR4 TNC ISLR COL3A1 NNMT PLOD3 ITPR3 C1R TNFRSF11B LUM C1QB RAB34 CTTNBP2NL FN1 SERPING1 GPNMB ANTXR1 ANTXR2 ABI3BP LOXL1 NA COL6A3 P4HB C1QA FIBIN GGT5 C7 RBMS3 C1S TAGLN AXL GABRP TM4SF18 COL15A1 ITGB6 MSR1 NOV C1QC OSMR COL1A1 A2M TFPI PTRF TMPRSS4 SOCS3 LEPROT AIDA KIRREL COL14A1 DRAM COL5A1 MCAM AEBP1 RFTN1
MODULE_84	549	529	0.96357	93	4.53097	3.96655e-28	1.15126e-25	CFD MYL9 TGFBR2 FCGRT COL6A3 IFI16 PCOLCE KRT19 GPNMB C1QB IGFBP2 AQP1 DAB2 AEBP1 ENG VWF COL6A2 COL4A1 TBC1D2B RARRES2 IL1R1 CRIM1 SRPX FN1 GPX3 COL1A2 CDKN1A IGFBP4 TGFBI CAV1 C7 CLEC2B COL6A1 C10orf116 HSPG2 SERPINE1 CLEC3B SMTN IFI27 C1S SDC1 TRIB2 RAMP2 NNMT ITPR3 ADH1B FABP4 CLDN5 KRT18 CTSC LRRC32 GBP1 MARCO LTBR TNFAIP2 VSIG4 AIF1 CCR1 CYBB DPYD SFTPC ICAM1 SLC7A7 LAIR1 CDH1 KRT15 CD4 EDA…
POTTI_TOPOTECAN_SENSITIVITY	128	126	0.984375	45	11.4663	1.39118e-27	3.90318e-25	CYR61 SEMA3C RRAS FSTL3 ITGA3 TGFBI CRIM1 AXL PRSS23 COL4A1 THBS1 AMOTL2 PTRF LRP1 CAV1 FERMT2 TTC28 SERPINE1 CALD1 LAMB1 MYLK C1R IL1R1 COL4A2 CLDN7 COL6A2 TNFRSF1A LOXL2 ST14 IFITM3 MYO1D OSMR TNFAIP2 CTGF LOXL1 MXRA7 HEG1 NID1 MRC2 DUSP1 RIN2 LAMC1 NNMT TNFAIP1 RAI14
WEST_ADRENOCORTICAL_TUMOR_DN	546	538	0.985348	92	4.37541	6.55517e-27	1.77983e-24	PTRF RAB13 EFEMP2 LTBP4 C1R CFH LAMA2 RARRES2 DCN CLEC3B ISLR CALHM2 GPC3 ADAMTSL3 RAI2 OLFML1 CD248 IGFBP4 LAMB2 TBC1D2B FBLN1 EPN3 FKBP9 PRELP LUM FMO2 SLCO2A1 FBLN5 CSF1 GGT5 PPAP2B DUSP1 TAGLN HEPH SFRP4 LRP1 CD34 NOV C1S ADIPOQ CRISPLD2 CASKIN2 TPT1 SMTN ARHGEF15 LRRC32 SERPING1 TMEM204 CCNL1 PARVA EXT1 APOL6 ASPN CD81 TEK COL6A1 PODXL MGP NPR1 ADH1B TM4SF1 LMOD1 RASIP1 SYDE1 AXL REM1 EPHA2 …
BOQUEST_STEM_CELL_UP	260	256	0.984615	62	6.66369	8.1036e-27	2.1315e-24	FBLN1 SLIT3 FGF7 OLFML1 CRISPLD2 ABCA6 COL3A1 AEBP1 COL5A2 GPC3 ADH1B MXRA8 ABCA8 COL5A1 COL6A2 C1S LAMA2 C5orf15 ECM2 EGFR EFEMP1 ISLR SEMA3C COL14A1 CYBRD1 COL6A3 ABI3BP THBS2 COL1A2 PTPRG PTGIS SVEP1 MFAP5 PRELP OGN DCN SERPINF1 C7 OLFML2B C1R SRPX GPNMB LRP1 COL1A1 MFAP4 AXL MYOC TNC MGP SFRP4 MMP2 CFD PCOLCE LUM WISP2 FBLN5 DDR2 COL6A1 CHRDL1 MRC2 CFH GLT8D2
MODULE_55	834	819	0.982014	116	3.5404	3.23819e-26	8.25934e-24	FBXL7 CFD COL1A1 MYL9 GPC3 TGFBR2 FCGRT COL6A3 PCOLCE KRT19 COL3A1 COL5A2 C1QB IGFBP2 TM4SF1 AQP1 MYLK AEBP1 ENG CFH COL6A2 COL4A1 TBC1D2B RARRES2 IL1R1 CAV2 CRIM1 ECM2 SRPX FN1 LAMB2 ITGB5 GPX3 LRP1 COL1A2 IGFBP4 TGFBI WISP2 TNFRSF10B CAV1 C7 COL6A1 TPM2 C10orf116 HSPG2 SERPINE1 CLEC3B IFI27 CYR61 C1S SDC1 RAMP2 NNMT CADM1 ADH1B TIMP3 MAOA CLDN5 SPRY1 KRT18 DLC1 ITGA5 PLK3 LRRC32 TACSTD1 LTBR IT…
KEGG_FOCAL_ADHESION	201	199	0.99005	54	7.72771	4.16091e-26	1.03007e-23	PARVA FN1 ITGA11 PARVG FLT1 FLT4 LAMB2 LAMB3 LAMC1 LAMA4 LAMB1 PIK3R5 FLNA MYLK THBS2 THBS1 VWF ILK MRLC2 ROCK2 RAP1B TNC CAV2 CAV1 TLN1 COL6A2 COL6A3 COL5A2 COL6A1 ITGA9 PAK4 ITGA3 ITGA5 COL5A1 PDGFRB COL3A1 COL4A1 COL4A2 ITGB3 ITGB5 ITGB6 ITGAV COL1A1 COL1A2 VCL PDGFB CRK SHC1 MYL9 KDR EGFR LAMA3 LAMA2 ITGA1
MEISSNER_BRAIN_HCP_WITH_H3K4ME3_AND_H3K27ME3	1069	1062	0.993452	134	3.12135	2.81782e-25	6.77644e-23	OSMR TES PARP14 MYO5B MARVELD3 PTPRB SEMA3F LRP5 FGF9 SVEP1 LGALS3 GADD45B CLDN5 LAMB1 THBD RASEF COL5A1 RRAD ARHGAP10 FLT1 CCDC102A BIK CTGF CD248 TGFBR2 KDR RIPK4 BAIAP2L1 DLL4 LTBR MCAM NA AGPAT2 KCNJ8 RBPMS ALS2CL BMP2 NTN4 CLCF1 EPHA2 DLC1 SASH1 PHLDB2 IGFBP2 SERINC2 GPC3 EMP2 ANTXR2 RASSF7 A4GALT ITPR3 NPNT FIGN SLC26A4 COL15A1 FN1 SHE PPAP2C SDC1 PRKG1 C1orf106 ATOH8 PROS1 S1PR3 PTRF AP1M2…
WANG_SMARCE1_TARGETS_UP	280	273	0.975	62	6.12329	3.45234e-25	8.07177e-23	STOM HIPK3 COL12A1 CADM1 CALD1 MATN2 ACTA2 NUCB1 LIFR ITGB3 PMP22 FN1 CFH JAG1 MMP2 TRIB2 SRPX TAGLN RPESP PCYOX1 CYBRD1 HEG1 COL8A1 IL1R1 DAB2 RHOJ SMTN FKBP7 BMPR2 F2R COL3A1 MYL9 COL5A1 KRT18 DCN PARVA LPP ANTXR1 TGFBI HMCN1 TES PROS1 FBLIM1 MGP C1S MYLK NID1 SOCS3 COL15A1 FZD1 IGFBP4 ITGB5 COL1A1 S1PR3 POSTN CLEC2B COL6A3 LUM MFAP5 DPYD IL13RA1 PLXND1
VART_KSHV_INFECTION_ANGIOGENIC_MARKERS_UP	165	163	0.987879	48	8.62401	4.57737e-25	1.04129e-22	COL15A1 NOTCH4 ITGAV HEG1 NRP2 JAG1 ANGPTL2 RAMP3 IL6ST EPHB3 SFRP4 NPR1 DLL4 FLT1 OSMR NRP1 CYR61 SPARC CALCRL COL18A1 TIMP3 F2R ANGPT2 THBS2 TIE1 MMP2 TNFAIP2 ITGB3 WNT2 FLT4 COL4A2 PDGFB KDR EFNA1 EGFL7 ROBO4 GRB7 FZD4 ENG SPHK1 MMP19 SERPINB5 TEK EPHA1 SERPINF1 EFNB1 CCR5 NOS3
BOQUEST_STEM_CELL_DN	216	215	0.99537	54	6.95433	2.48334e-24	5.50059e-22	PTPRB RASIP1 THBD PDE2A TM4SF1 CLDN5 SCARF1 GIMAP6 SELP MMRN2 MPZL2 TIE1 CD93 SWAP70 ANGPT2 CLEC1A PLVAP MYCT1 NEDD9 IFI27 EFNA1 LOC57228 ICAM2 TEK GIMAP5 CD2AP VWF SDPR PODXL SEMA3F KDR F11R FLT1 PTPRM RAMP3 ENG SH2B3 AQP1 CENTD3 MYO5C GNG11 TACSTD2 KIAA0355 KANK3 GIMAP4 EMCN CCRL2 CARD10 NOTCH4 ADAMTS9 ARHGEF15 ELTD1 C3orf64 CDH5
IGLESIAS_E2F_TARGETS_UP	151	149	0.986755	45	8.91982	4.34761e-24	9.38304e-22	DCN ANGPTL2 EMP1 LMNA COL6A2 CTSE COL18A1 COL4A1 IGFBP4 COL5A2 SPARC C1QB C1QC LUM COL1A2 COL6A3 PKD2 NID1 ANXA2 COL1A1 CNN3 CD34 CADM1 CRTAP CDH5 C1QA COL15A1 ACTA2 GADD45B DAB2 LAPTM4A POSTN LAMA4 GAS6 COL3A1 KRT19 AGR2 SERPINF1 S100A10 ADIPOQ THBS1 PMP22 CFD ELN OGN
PLASMA_MEMBRANE	1426	1404	0.984572	157	2.74452	6.14228e-24	1.29249e-21	OSMR LIFR MYH9 PTRF MMP24 CEACAM6 CEACAM5 IL13RA1 LRRC32 SORBS3 PKD2 OPRL1 AXL NTNG2 LRP1 MARCO S1PR3 EDA CCDC8 C3AR1 IFITM3 BMPR2 SLCO2A1 LYVE1 TBXA2R CLDN7 CLDN4 CLDN5 TIE1 SDC1 TM4SF1 PRSS8 PRRG2 CD4 CYBB CADM1 IL6ST ATP2B4 F11R TACSTD1 CCR5 TACSTD2 CD33 RAB13 EPHB3 EPHA1 EPHA2 KDR ACVRL1 GJA4 CD151 ICAM1 ICAM2 GRM1 AVPR2 CCR1 NA PTGIR CAV2 CAV1 FXYD3 ITGB3 FOLR1 ITGB6 CSF1R PODXL ITGA1 ITGA3 …
PID_INTEGRIN1_PATHWAY	66	66	1	31	18.0844	1.02589e-23	2.10608e-21	ITGA3 ITGA9 COL5A1 CD81 NID1 TGFBI LAMB1 COL4A1 LAMA4 ITGA5 COL6A2 THBS2 COL1A1 LAMA2 COL5A2 COL18A1 LAMC1 COL3A1 THBS1 ITGA11 COL1A2 LAMA3 COL6A1 LAMB3 FN1 ITGA1 ITGAV COL6A3 LAMB2 TNC NPNT
DUTERTRE_ESTRADIOL_RESPONSE_24HR_DN	505	502	0.994059	83	4.17124	2.30508e-23	4.61949e-21	IL1R1 TM4SF1 CTGF DAB2 AASS CALD1 CRISPLD2 CEACAM6 RAB27B ITGB6 TGFBI NTN4 MYO1B LIPH PHLDB2 MSRB3 TMEM45B DRAM PDE5A STK38L TMPRSS2 TFPI 7A5 S1PR3 TACSTD2 LOXL2 ANKRD50 FBLIM1 NEDD9 ITGAV UACA CXCR7 TGFBR2 ERRFI1 FN1 PTPN12 C1orf106 AXUD1 PALLD PSD3 CGN EXT1 C10orf118 MAOA MPZL2 FERMT2 TACC1 CLDN4 EFNA1 RFTN1 AQP3 RIPK4 MATN2 MCL1 GRB7 RASEF ACVR1 DUSP1 SYDE2 MYADM LRRC1 WWTR1 SLC4A7 PDLIM1 CCDC…
ZHU_CMV_ALL_DN	128	127	0.992188	41	9.79944	2.63229e-23	5.15255e-21	TAGLN IGFBP2 MYLK COL6A2 SH3D19 LAMA4 C1R EFEMP1 TNFRSF1A ENG TGFBR3 COL5A2 LAMC1 TIMP3 COL1A2 LMNA POSTN IL6ST FKBP10 MYH9 TFPI COL1A1 TPM2 FLNA LAMB2 SERPINE1 ZFP36L1 CD151 COL15A1 THBS1 FGF7 COL3A1 THBS2 RAB13 CFD DDR2 FBLN1 CXCR7 PTGIS ACTA2 ADH1B
ONDER_CDH1_TARGETS_2_DN	464	463	0.997845	79	4.32253	3.57985e-23	6.84808e-21	CLDN7 C10orf10 CBLC AQP3 MFAP5 ELMO3 MAOA EPN3 ZBED2 ITGB6 LAD1 LPHN2 NA CDH1 SEMA3F MPZL2 TACSTD1 TMPRSS4 STAP2 CEACAM6 F11R PTPRF TIMP3 BIK CLDN4 TMEM40 S100A14 SMPDL3B ICAM1 SPINT1 SEMA3C CTSC GALNT3 C1orf116 CADM1 KLK11 C10orf116 TINAGL1 SFN ATP2B4 MYO1B B3GNT3 SDC1 ST14 TACSTD2 AP1M2 DSC2 RBM35B IL15RA RAB17 SCNN1A KRT18 LRRC1 RBM47 C1orf106 EFNA1 EPS8L2 GJB3 ALS2CL FXYD3 LAMA3 MAPK13 ARHGEF…
CREIGHTON_ENDOCRINE_THERAPY_RESISTANCE_2	473	456	0.964059	78	4.33265	5.81252e-23	1.0872e-20	DYNLRB2 PIH1D2 C9orf117 DNAJB13 DNAH6 SPEF1 SPATA17 LOC100130771 AGBL2 RIBC2 FANK1 SPA17 LRRC50 CASC1 C14orf174 TSGA10 RSHL3 C10orf92 C1orf158 C2orf39 hCG_17324 YSK4 RIBC1 C9orf116 C10orf79 FLJ43080 C10orf63 PPIL6 C5orf49 C9orf24 RASAL2 C6orf165 ZMYND10 DNAH7 C11orf16 RTDR1 CCDC96 CCDC65 EFHB LRRC46 C1orf88 C1orf192 WDR16 CCDC11 C4orf47 ZBBX TEKT1 C19orf51 IQCH TEKT2 TTC29 C6orf103 AIFM2 C4orf22 …
MODULE_60	425	418	0.983529	74	4.50665	9.26366e-23	1.69505e-20	RRAD CFD MYL9 TGFBR2 FCGRT PCOLCE C10orf10 GPNMB C1QB IGFBP2 AQP1 PTGIS COL15A1 ENG VWF COL6A2 RARRES2 FSTL3 SRPX FN1 LAMB2 ITGB5 GPX3 COL1A2 CDKN1A NOTCH3 IGFBP4 TGFBI PDGFRB WISP2 CD151 COL6A1 TPM2 C10orf116 HSPG2 CLEC3B SMTN IFI27 MFAP4 PPP1R15A PLXND1 CD34 RBPMS RAMP2 NNMT CDH5 TIMP3 CLDN5 PLK3 LRRC32 LTBR TNFAIP2 VSIG4 CCR1 AQP3 LAIR1 TPSAB1 TRPM2 LLGL2 ARHGEF16 PLIN AGPAT2 TJP1 LOC57228 PDE…
INTEGRAL_TO_MEMBRANE	1330	1316	0.989474	147	2.72352	2.29225e-22	4.10507e-20	OSMR LPHN2 LIFR MYH9 MMP24 SRPR CEACAM6 CEACAM5 IL13RA1 C7 LRRC32 PKD2 OPRL1 AXL LRP1 LRP5 MARCO S1PR3 EDA C3AR1 BMPR2 SLCO2A1 LYVE1 TBXA2R CLDN7 CLDN4 CLDN5 TIE1 SDC1 ERN1 TM4SF1 TMED2 PRRG2 GPNMB CYBB IL6ST ATP2B4 GPR133 GGT5 CCR5 TACSTD2 CD33 EXT1 EPHB3 EPHA1 EPHA2 KDR ACVRL1 CD151 GJA4 ICAM1 ICAM2 GRM1 SLC26A4 AVPR2 CCR1 PTGIR ROBO4 ELTD1 EMP2 EMP1 CAV2 CAV1 FXYD3 ITGB3 FOLR1 ITGB6 CSF1R PODX…
KEGG_ECM_RECEPTOR_INTERACTION	84	83	0.988095	33	13.4886	2.5957e-22	4.55166e-20	COL6A2 COL6A3 COL5A2 COL6A1 VWF HSPG2 FN1 ITGA9 ITGA3 ITGA5 COL5A1 ITGA11 COL3A1 COL4A1 COL4A2 ITGB3 ITGB5 ITGB6 ITGAV LAMB2 LAMB3 LAMC1 COL1A1 LAMA4 LAMB1 COL1A2 LAMA3 LAMA2 ITGA1 TNC THBS2 SDC1 THBS1
INTRINSIC_TO_MEMBRANE	1348	1333	0.988872	148	2.70534	2.91917e-22	5.01443e-20	OSMR LPHN2 LIFR MYH9 MMP24 SRPR CEACAM6 CEACAM5 IL13RA1 C7 LRRC32 PKD2 OPRL1 AXL NTNG2 LRP1 LRP5 MARCO S1PR3 EDA C3AR1 BMPR2 SLCO2A1 LYVE1 TBXA2R CLDN7 CLDN4 CLDN5 TIE1 SDC1 ERN1 TM4SF1 TMED2 PRRG2 GPNMB CYBB IL6ST ATP2B4 GPR133 GGT5 CCR5 TACSTD2 CD33 EXT1 EPHB3 EPHA1 EPHA2 KDR ACVRL1 GJA4 CD151 ICAM1 ICAM2 GRM1 SLC26A4 AVPR2 CCR1 PTGIR ROBO4 ELTD1 EMP2 EMP1 CAV2 FXYD3 CAV1 ITGB3 FOLR1 ITGB6 CSF1…
CHARAFE_BREAST_CANCER_LUMINAL_VS_BASAL_DN	455	447	0.982418	76	4.29451	3.09971e-22	5.21805e-20	CAV2 ANXA2 C1S CLIC4 EPHA2 CTSC CORO1C FNDC3B SFN RIPK4 CALD1 LAMB3 RBMS3 OSMR FBLIM1 REXO2 JAG1 CAV1 EGFR APOL6 S100A10 LAMA3 TGFBR2 DPYD CRK C10orf10 PLS3 COL4A2 COL4A1 FAM62B CD59 PTRF CENTD3 SERPINB5 EMP1 MDFIC TWSG1 CHST3 EXT1 CYBRD1 ANTXR1 ICAM1 WWTR1 AXL NNMT NRP1 SRPX GBP1 ASXL1 PDZK1IP1 SH3D19 LIPG PHLDB2 LAMC1 IFI27 KRT15 ITGA3 FAS GJB3 PTPRM FSTL1 MYO1B IFI16 ASAM CCDC80 FGFBP1 COL8A1 …
MEMBRANE	1994	1966	0.985958	192	2.38594	3.27891e-22	5.41148e-20	OSMR LPHN2 PTRF MMP24 AIFM2 LRRC32 SORBS3 PKD2 AXL LRP1 LRP5 MARCO S1PR3 IFITM3 BMPR2 LYVE1 TBXA2R TIE1 SDC1 ERN1 TM4SF1 TMED2 PRRG2 CD4 CADM1 IL6ST GPR133 CCR5 CD33 KDR CD151 GJA4 SLC26A4 AVPR2 CCR1 PTGIR EMP2 EMP1 CSF1R DDR2 SHC1 PPAP2C CD84 CD81 PPAP2A CRIM1 CD99 GPR116 MALL PTPRM PTPRF PTPRG MST1R IL1R1 SYPL1 PROCR TGFBR2 SYTL4 TGFBR3 TRPV2 SELP TMPRSS2 CENTA2 DAB2 EGFR SLC34A2 ECE1 TEK GPR20…
SMID_BREAST_CANCER_LUMINAL_B_DN	564	535	0.948582	84	3.92024	4.09738e-22	6.63223e-20	RIPK4 B3GNT3 FBLN1 DCN PRKD3 CLIC4 GABRP NNMT SLC43A3 PROS1 NES CYR61 FAS TIE1 LTBP1 MSN PRELP NOV TM4SF1 COL14A1 MYLK C1S EGFR EFEMP1 FBLN5 WWTR1 TNFRSF11B CTSC AQP1 KRT15 FERMT2 SVEP1 GALNT3 EMCN C7 CHST3 TNC APBA2 TFPI SFN CHRDL1 FNDC3B GIMAP5 FOLR1 LYVE1 DEFB1 FLNA CAV1 MALL ADAMTS1 MPZL2 DSC2 SERPINB5 GBP1 IFI16 PLIN ADH1B RAB23 CTGF SERPING1 C10orf10 SLC34A2 ELN LAMB3 MFAP4 CALD1 SFRP4 GJB3…
KINSEY_TARGETS_OF_EWSR1_FLII_FUSION_DN	329	322	0.978723	63	5.06261	6.81218e-22	1.08185e-19	LMNA IGFBP7 FN1 MGP HMCN1 GOLGA2 TFPI IL13RA1 A2M CLEC2B RIN2 DLC1 SLC26A7 DAB2 COL3A1 SGSH CD59 TAGLN ECE1 ANGPTL2 TNC POSTN LTBP3 SPHK1 RBMS3 EFNA1 FKBP9 COL1A1 C6orf145 MXRA8 FNDC3B COL5A2 CYR61 LAMB2 VCL TGFBR2 NOV TMEM150 MMP24 MIRN214 AMOTL2 PRSS23 ATOH8 MLC1 PDCD4 TGFBR3 DISP1 COL5A1 METRNL SLFN5 GPNMB S100A10 LAMA4 SPARC AXUD1 PARVA ARHGAP29 EMCN CCDC80 LOC387763 LAMC1 NPC2 FSTL1
MODULE_52	433	422	0.974596	73	4.37702	7.46009e-22	1.16281e-19	FILIP1L CNN3 GPC3 EMP2 TGFBR2 FCGRT IFI16 PCOLCE C10orf10 KRT19 COL5A2 CALD1 GPNMB IGFBP2 TM4SF1 DAB2 ENG VWF COL4A1 FLNA PRSS23 CAV2 CRIM1 SRPX THBS2 FN1 ITGB5 CDKN1A IGFBP4 TGFBI GNG11 SEMA3C TNFRSF10B CAV1 CD151 TPM2 HSPG2 SERPINE1 WWTR1 SMTN IFI27 CYR61 LAMB1 TNC EMP1 SDC1 CALU NNMT ITPR3 FABP4 TIMP3 CLDN5 PPT2 EFEMP1 EPHA2 THBS1 ANXA2 KRT18 LOXL2 CTSC PROCR SWAP70 PTRF TACSTD1 LTBR ITGA3 VSI…
CHARAFE_BREAST_CANCER_LUMINAL_VS_MESENCHYMAL_UP	450	444	0.986667	75	4.25738	8.80381e-22	1.3473e-19	F11R EPN3 CGN TMPRSS2 RBM35B S100A14 CLDN7 EPHA1 AGR2 TMPRSS13 BIK FXYD3 ATAD4 C10orf116 RAB17 EMP2 TRAF4 ANKRD22 PDCD4 CLDN4 RAB25 PVRL4 ST14 MYO1D MYO5B 7A5 IGFBP2 CBLC LLGL2 TJP3 CEACAM6 TMEM30B FAM83H EFNA4 AP1M2 SERINC2 TACSTD1 CDH1 C9orf152 KIAA1522 SSR4 RASEF EPB41L4A GGT6 MYO5C KRT19 ARRDC1 PRSS8 SMPDL3B APH1A EPHB3 TMEM45B DNAJC1 LAD1 RAB11FIP4 MARVELD3 GRB7 RHBDF1 ARHGEF5 ARHGAP8 TMEM18…
MODULE_19	314	309	0.984076	61	5.11214	1.915e-21	2.87832e-19	CNN3 FBXL7 CFD MYL9 GPC3 TGFBR2 FCGRT AOC3 PCOLCE C1QB DAB2 COL15A1 ENG LUM COL6A2 COL4A1 TBC1D2B RARRES2 IL1R1 FSTL3 ECM2 SRPX LAMB2 ITGB5 GPX3 COL1A2 IGFBP4 PDGFRB DDR2 TNFRSF10B C7 COL6A1 TPM2 HSPG2 TGFBR3 CLEC3B WWTR1 IFI27 C1S TRIB2 PPP1R15A CD34 RBPMS RAB13 PTPN12 CADM1 ADH1B FABP4 TIMP3 MAOA FSTL1 PLK3 LRRC32 LTBR TNFAIP2 VSIG4 EGFR PLIN AGPAT2 PDE2A NOV
KIM_GLIS2_TARGETS_UP	84	82	0.97619	32	13.0721	2.21651e-21	3.27305e-19	AIF1 COL1A2 COL15A1 SPARC COL3A1 LUM DCN NID1 TGFBR2 COL18A1 COL14A1 OGN MATN2 COL1A1 ADAMTS2 CTGF MFAP4 EFEMP2 CMTM3 CIDEC SERPINE1 TGFBI IFITM3 ICAM1 COL4A1 OSMR MGP CFH POSTN IGFBP2 LAD1 SOCS3
BERTUCCI_MEDULLARY_VS_DUCTAL_BREAST_CANCER_DN	169	164	0.970414	44	7.54704	2.68881e-21	3.90203e-19	PTRF FLNA MYH9 TAGLN SPRED2 AQP1 TPM2 TIMP3 CALD1 AOC3 MYH10 FERMT2 DDR2 UACA TTC28 LAMA2 KANK2 COL8A1 MXRA8 C1orf116 ACVR1 CD81 STARD13 ACTA2 AGPAT2 NOSTRIN CADM1 CAV1 MYL9 PTPN21 FSTL1 FKBP9 MYLK PDE5A COPZ2 PARVA SLIT3 LIMS2 SMTN MSRB3 DLC1 ITGB5 HSPG2 MXRA7
PLASMA_MEMBRANE_PART	1158	1144	0.98791	131	2.77635	6.72801e-21	9.59825e-19	OSMR LIFR MYH9 PTRF MMP24 CEACAM6 CEACAM5 IL13RA1 LRRC32 SORBS3 OPRL1 AXL NTNG2 LRP1 MARCO S1PR3 C3AR1 BMPR2 SLCO2A1 LYVE1 TBXA2R CLDN7 CLDN4 CLDN5 TIE1 SDC1 TM4SF1 PRRG2 CYBB CADM1 IL6ST ATP2B4 CCR5 TACSTD2 CD33 RAB13 EPHB3 EPHA1 EPHA2 KDR ACVRL1 CD151 GJA4 ICAM1 ICAM2 GRM1 AVPR2 CCR1 PTGIR CAV2 CAV1 FXYD3 ITGB3 FOLR1 ITGB6 CSF1R PODXL ITGA1 ITGA3 ITGA9 ITGA5 DDR2 CD84 CD81 GPR4 HPN CD99 MALL PT…
MEMBRANE_PART	1670	1650	0.988024	167	2.45253	7.56965e-21	1.0619e-18	OSMR LPHN2 PTRF MMP24 AIFM2 LRRC32 SORBS3 PKD2 AXL LRP1 LRP5 MARCO S1PR3 BMPR2 LYVE1 TBXA2R TIE1 SDC1 ERN1 TM4SF1 TMED2 PRRG2 CADM1 IL6ST GPR133 CCR5 CD33 KDR GJA4 CD151 SLC26A4 AVPR2 CCR1 PTGIR EMP2 EMP1 CSF1R DDR2 CD84 CD81 CRIM1 CD99 GPR116 MALL PTPRM PTPRF PTPRG MST1R IL1R1 SYPL1 PROCR TGFBR2 SYTL4 TGFBR3 TRPV2 TMPRSS2 SELP DAB2 EGFR SLC34A2 ECE1 TEK GPR20 GPR39 CCRL2 TRPM2 TSHR APH1A CDH1 FL…
GNF2_CDH11	25	25	1	19	63.9806	9.65175e-21	1.33178e-18	FKBP9 COL3A1 FSTL1 CALU SRPX SERPINE1 COL6A2 COL6A1 LOXL2 LAMB1 THBS2 LOXL1 FN1 RAI14 COL5A2 COL5A1 COL1A2 LAMC1 COL1A1
ANASTASSIOU_CANCER_MESENCHYMAL_TRANSITION_SIGNATURE	64	64	1	28	15.8297	1.68297e-20	2.28476e-18	PDGFRB COL5A1 OLFML2B COL5A2 ASPN TIMP3 SFRP4 COL6A3 ACTA2 COL6A2 MMP2 COL3A1 COL1A1 THBS2 GLT8D2 LUM SPARC COPZ2 FN1 CRISPLD2 AEBP1 DCN COL1A2 POSTN PCOLCE SERPINF1 MFAP5 LOXL2
REACTOME_INTEGRIN_CELL_SURFACE_INTERACTIONS	79	77	0.974684	30	13.0166	4.17532e-20	5.57836e-18	RAPGEF3 COL1A1 COL1A2 COL4A1 COL4A2 CRK ITGA11 FN1 TNC ICAM1 ICAM2 ITGA1 ITGA3 ITGA5 ITGA9 ITGAV ITGB3 ITGB5 ITGB6 LAMA2 LAMB1 LAMB2 LAMC1 F11R RAP1B SHC1 THBS1 TLN1 VWF CDH1
VERHAAK_GLIOBLASTOMA_NEURAL	210	210	1	48	6.10894	6.56601e-20	8.63532e-18	MAN1A1 SHC1 NOD1 NRP1 ACPP SERPINE1 LOXL1 RRAS MAPK13 LAMB1 DAB2 TRPV2 NRP2 CLCF1 TES COL1A1 CTSC ENG THBS1 MYH9 IL1R1 TRPM2 ICAM1 SH2B3 CD2AP MYL9 FPR3 TGFBI ITGA5 IL15RA PRSS23 RBM47 PLK3 ST14 COL1A2 NPC2 BAI3 CLEC2B PROCR COL5A1 LAIR1 SDC1 CCR5 TGFBR2 MGAT1 WWTR1 FNDC3B THBD
ESC_V6.5_UP_EARLY.V1_DN	172	169	0.982558	43	7.01611	7.10622e-20	9.202e-18	SERPINE1 KRT19 SOCS3 PTRF TAGLN CAV1 EMP1 COL1A1 SFN LOXL1 TNC CCDC80 TM4SF1 LTBP3 CALD1 CYR61 TINAGL1 MGP NID1 AXL PMP22 GBP2 KRT18 AQP3 COL4A1 PARVA AEBP1 COL4A2 COL3A1 COL1A2 GPX2 ANXA2 IGFBP7 CTGF MAPK13 SDPR PCOLCE CACNA1E GJB3 STARD8 SERPINF1 KLK11 ZFP36L1
RODWELL_AGING_KIDNEY_UP	487	470	0.965092	74	3.9061	1.12104e-19	1.42966e-17	ANXA2 P4HB CALHM2 C7 NNMT MS4A6A TGFBI ARHGAP10 CSF1R COL1A2 LOXL1 CMTM3 CORO1C ITPR3 PARVG C1QA ANTXR1 MSR1 FN1 SLFN11 TNC MS4A7 GNB4 FAS LTBR TAGLN MALL SAMHD1 C1QB LUM AXL TM4SF18 SSR4 PLOD3 TNFRSF11B ISLR LEPROT CCR1 GPNMB COL1A1 C1R RAB34 COL3A1 COL5A1 SVEP1 RFTN1 SOCS3 MCAM A2M RBMS3 NOV TNFAIP2 PIGR TBXAS1 DRAM SERPING1 TBC1D2B COL15A1 MGAT1 TFPI FLT3LG PARP14 GABRP ANTXR2 GGT5 CALU IKIP O…
CHARAFE_BREAST_CANCER_BASAL_VS_MESENCHYMAL_UP	121	119	0.983471	36	8.87702	1.44284e-19	1.8126e-17	CDH1 EPN3 ITGB6 PDZK1IP1 GRAMD2 CCNL1 SPINT1 PRSS8 CBLC C1orf116 MARVELD2 EPB41L4A TMEM30B KIAA1522 PKP3 RAB25 ATAD4 7A5 SH2D3A ST14 GJB3 FXYD3 EPHA1 SERPINB5 KRT15 MYO5B LAD1 TACSTD2 S100A14 SCNN1A RNF39 FGFBP1 RNF43 ELMO3 F11R RBM35B
BERENJENO_TRANSFORMED_BY_RHOA_DN	394	390	0.989848	66	4.23976	2.39249e-19	2.96141e-17	SEMA3F PCOLCE LAMA2 F2R COL6A2 LTBP4 FKBP7 DCN MRLC2 PMP22 GAS6 PDGFRB COL6A1 FKBP10 TIMP3 MGP MAOA THBS2 CTNND1 ISLR CD276 IL6ST C1orf85 CCDC80 CNN3 C1R AEBP1 PKD2 LAMA4 FZD1 IFITM3 OSMR MYO1D NPC2 HEBP1 CD99 RRAS ENAH FKBP9 CAV1 COL1A1 POSTN PDCD4 RBMS2 PTPRM LAMB2 OGN LAPTM4A NNMT COL6A3 MATN2 COL1A2 COL5A1 MRC2 PPAP2B FN1 SHC1 RIN2 EIF2AK3 IFI27 COPZ2 TNFRSF11B AOC3 LUM COL3A1 TMEM150
INTRINSIC_TO_PLASMA_MEMBRANE	991	979	0.987891	115	2.83242	2.86497e-19	3.49274e-17	OSMR LIFR MYH9 MMP24 CEACAM6 CEACAM5 IL13RA1 LRRC32 OPRL1 AXL NTNG2 LRP1 MARCO S1PR3 C3AR1 BMPR2 SLCO2A1 LYVE1 TBXA2R CLDN4 TIE1 SDC1 TM4SF1 PRRG2 CYBB IL6ST ATP2B4 CCR5 TACSTD2 CD33 EPHB3 EPHA1 EPHA2 KDR ACVRL1 CD151 GJA4 ICAM1 ICAM2 GRM1 AVPR2 CCR1 PTGIR CAV2 CAV1 FXYD3 ITGB3 FOLR1 ITGB6 CSF1R PODXL ITGA1 ITGA3 ITGA9 ITGA5 DDR2 CD84 CD81 GPR4 HPN CD99 PTPRM PTPRF PTPRG ST14 MST1R IL1R1 SYPL1 PR…
INTEGRAL_TO_PLASMA_MEMBRANE	977	966	0.988741	114	2.84613	2.90474e-19	3.49274e-17	OSMR LIFR MYH9 MMP24 CEACAM6 CEACAM5 IL13RA1 LRRC32 OPRL1 AXL LRP1 MARCO S1PR3 C3AR1 BMPR2 SLCO2A1 LYVE1 TBXA2R CLDN4 TIE1 SDC1 TM4SF1 PRRG2 CYBB IL6ST ATP2B4 CCR5 TACSTD2 CD33 EPHB3 EPHA1 EPHA2 KDR ACVRL1 CD151 GJA4 ICAM1 ICAM2 GRM1 AVPR2 CCR1 PTGIR CAV2 FXYD3 CAV1 ITGB3 FOLR1 ITGB6 CSF1R PODXL ITGA1 ITGA3 ITGA9 ITGA5 DDR2 CD84 CD81 GPR4 HPN CD99 PTPRM PTPRF PTPRG ST14 MST1R IL1R1 SYPL1 PROCR KC…
CHEN_METABOLIC_SYNDROM_NETWORK	1210	1196	0.98843	131	2.63436	3.1086e-19	3.68522e-17	PMP22 PPIC ECSM2 SLC4A7 C3AR1 SLCO2A1 SCNN1A CD84 LAMA2 COL8A1 AIF1 EHD4 FILIP1L NOSTRIN PTRF CIDEC PCOLCE ENAH C9orf98 LGALS3 ARMC3 KLHL6 SEMA3G THBS2 KRT18 SLC25A10 C1QC PDGFRB MATN2 FKBP10 CCR5 COL6A1 HSPC105 ACOT9 HEPH EHD2 HTRA3 HAVCR2 MMP19 METRNL CENTA2 ACVRL1 GALNT3 POSTN CCDC102A RHOJ RHBDF1 FOXS1 IGFBP2 TNC LOC100134934 COL5A1 FLNA LAIR1 TNFAIP2 SPRED2 PTGIR LMNA COL4A1 GPNMB PLEKHA4 MS…
MODULE_23	565	556	0.984071	80	3.52009	9.4885e-19	1.10923e-16	FBXL7 COL1A1 MYL9 FCGRT PCOLCE C1QB IGFBP2 AEBP1 ENG CFH RARRES2 SRPX FN1 LAMB2 ITGB5 GPX3 LRP1 IGFBP4 TGFBI TNFRSF10B CD151 COL6A1 C10orf116 HSPG2 SERPINE1 CLEC3B SMTN IFI27 C1S SDC1 CD34 RAMP2 NNMT CADM1 ADH1B TIMP3 MAOA CLDN5 KRT18 PROCR ITGA5 PLK3 LTBR VSIG4 FOLR1 AQP3 EFNA1 SFTPC LAIR1 CDH1 DEFB1 TRPM2 PRSS8 EGFR GADD45B LLGL2 ARHGEF16 AGPAT2 FMO5 LOC57228 HPN ABCC6 RBMS3 NEURL ELN RIBC2 SER…
MODULE_342	217	207	0.953917	46	5.88044	1.29444e-18	1.49251e-16	MYL9 KRT19 IGFBP2 PRSS23 ECM2 GPX3 CDKN1A C10orf116 SDC1 EPHA2 KRT18 PTRF TACSTD1 FOLR1 AGR2 CLDN7 SCNN1A CEACAM6 TACSTD2 CLDN4 CDH1 GPX2 PRSS8 B3GNT3 CD4 NA LAD1 GRB7 MST1R PTPRF LILRB4 TAGLN GALNT3 CTSE FXYD3 CYP3A5 ARHGEF5 ATAD4 LIPG EPS8L2 RNF43 FOXA3 FBLIM1 AIFM2 RAB25 F11R
LANDIS_BREAST_CANCER_PROGRESSION_DN	70	69	0.985714	27	13.0768	2.73018e-18	3.1054e-16	VWF HEPH BNIP2 NRP1 COL3A1 FZD4 CLEC3B RAB34 SRPX GAS6 ANGPTL2 LAMB1 COL4A1 TGFBI CIDEC LUM FSTL1 MFNG THBD CCDC80 COL6A3 CD34 COL5A1 COL1A1 PRKCDBP MAN1A1 COL18A1
LANDIS_ERBB2_BREAST_TUMORS_324_DN	149	146	0.979866	38	7.20664	4.36895e-18	4.90312e-16	GAS6 COL1A1 COL6A1 MFNG SDPR BNIP2 COL6A3 NRP1 LAMB1 CD151 CD34 FZD4 COL4A1 THBD POSTN CLEC3B COL5A1 KRT19 SRPX PRKCDBP ACTA2 FSTL1 LUM VWF HEPH MAN1A1 TGFBI GPX3 ANGPTL2 COL3A1 NPC2 MYL9 COL18A1 PPAP2A PTPRB RAB34 CCDC80 CIDEC
SWEET_KRAS_TARGETS_UP	84	83	0.988095	29	10.935	5.91715e-18	6.55324e-16	TIMP3 FERMT2 TGFBI PALLD COL1A1 SERPINE1 CXCR7 WISP2 C1S COL5A1 MYL9 ITGAV COL4A1 ECE1 COL4A2 GADD45B HSPG2 CADM1 MATN2 HGD IGFBP7 CHST3 CLDN4 SPARC ATP2B4 RSU1 CALD1 TAGLN TNS1
ZHU_CMV_24_HR_DN	91	91	1	30	10.0202	1.03802e-17	1.13468e-15	SERPINE1 COL5A2 COL3A1 LAMB2 TGFBR3 CXCR7 FKBP10 THBS1 LAMC1 POSTN PTGIS DDR2 LAMA4 TPM2 EFEMP1 TNFRSF1A CFD MYLK CD151 TIMP3 TAGLN FLNA RAB13 COL1A1 COL6A2 COL15A1 ACTA2 COL1A2 THBS2 C1R
MILI_PSEUDOPODIA_HAPTOTAXIS_DN	668	664	0.994012	87	3.16455	1.12204e-17	1.2108e-15	TMEM109 CSF1 IL6ST ITGA5 TncRNA ANGPTL2 SEC61A1 CCDC107 S1PR3 HEG1 FAM38A PPAP2A CD151 VCL SURF4 DNAJC1 SLCO2A1 ITPR3 SEMA4C COL4A2 LRP1 HYAL2 FLNA CRTAP TGFBR3 SDC1 CHSY1 LPHN2 PLOD3 C1orf85 MARVELD1 SPARC PCOLCE PPFIBP1 RAG1AP1 ECE1 SLC19A2 FAM62B COL1A2 FKBP10 ITGA3 DRAM TLN1 MGAT1 CD276 LTBP3 THBS1 THBD COL4A1 AQP1 NID1 CD34 PTPRF SLC12A4 VASN AMOTL2 EIF2AK3 CALU TINAGL1 CD81 SBNO2 MRC2 EFNA1…
BOQUEST_STEM_CELL_CULTURED_VS_FRESH_UP	425	420	0.988235	66	3.87556	1.24531e-17	1.32681e-15	ADAMTSL3 THBS1 IL15RA FN1 SRPX ABI3BP SLC19A2 ARHGAP6 RAI2 TFPI DUSP1 GADD45B C10orf10 COL15A1 SAMHD1 BMP2 LOXL2 KRT18 EMP2 PODXL MATN2 ECM2 COL18A1 ANGPTL2 GPNMB FMO2 A2M TPM2 GPX3 SEMA3G MAOA MGP PRELP GBP2 PPP1R15A TNFRSF11B SLC43A3 CLEC2B RRAD CFH COL14A1 AEBP1 ADH1B AOC3 GGT5 EGFR TGFBR3 DCN RAI14 SERPINF1 MFAP4 MAN1A1 CD34 CLEC3B CXCR7 ENG SERPINE1 LTBP4 SPRY1 APOL3 CALU CLIC2 CCNL1 ABCA6 G…
MCBRYAN_PUBERTAL_BREAST_4_5WK_UP	271	268	0.98893	51	4.84737	1.98501e-17	2.08848e-15	SDC1 FOLR1 RBM35B GALNT3 ACTA2 TNC FXYD3 IGFBP2 CNN3 RIPK4 KRT18 PALLD ERRFI1 CALD1 WNT2 THBS1 IKIP TNFAIP2 CLDN4 ZBTB8 RAB17 POF1B FN1 PDZK1IP1 VASN VWF TMEM40 CDH1 SPINT1 F2R ENAH THBS2 SERPINB5 GAS6 TMEM30B LAD1 PPAP2C INMT TACSTD1 TGIF1 CTSE C1orf210 RAB25 TACSTD2 NA TMPRSS2 ST14 CLDN7 FIGN KRT19 SLCO2A1
MODULE_24	453	448	0.988962	68	3.72177	2.53182e-17	2.6309e-15	CNN3 COL1A1 GPC3 FCGRT COL6A3 PCOLCE COL3A1 COL5A2 C1QB IGFBP2 AQP1 ENG CFH COL6A2 COL4A1 TBC1D2B RARRES2 IL1R1 SRPX FN1 LAMB2 ITGB5 GPX3 LRP1 COL1A2 IGFBP4 TGFBI TNFRSF10B COL6A1 HSPG2 SERPINE1 CLEC3B CYR61 C1S SDC1 PPP1R15A NNMT TIMP3 MAOA CLDN5 KRT18 DLC1 ITGA5 PLK3 VSIG4 FOLR1 AQP3 EFNA1 LAIR1 CDH1 TRPM2 EGFR LLGL2 ARHGEF16 AGPAT2 HPN ABCC6 RBMS3 NEURL CARD10 ELN RIBC2 SERPINA4 SMPDL3B SBNO2 …
SMID_BREAST_CANCER_NORMAL_LIKE_UP	476	452	0.94958	68	3.68243	4.05293e-17	4.16019e-15	CAV1 CTSC CLEC2B CLIC2 FMO2 GIMAP6 CHRDL1 LYVE1 PDE2A LAMA4 AOC3 DCN GJA4 MS4A6A TFPI FLT3LG C7 MYLK GIMAP5 ABCA8 AIF1 SERPING1 FABP4 ACVRL1 C1S C10orf10 PLCB2 ADH1B PPAP2B ACTA2 GNG11 SLC12A4 GPR116 SVEP1 SLIT3 CFH RSU1 AASS IL1R1 CD4 GIMAP4 EMCN MALL EFEMP1 IFI16 CLEC3B C1R PROS1 SRPX THBD CLDN5 MATN2 MFAP4 FBLN5 AQP1 LMOD1 TGFBR3 TIE1 COL14A1 LAMA2 ABCA6 ICAM2 ANGPT2 KANK3 GGT5 EMILIN1 COL18A1…
ONDER_CDH1_TARGETS_2_UP	256	254	0.992188	49	4.92343	4.76044e-17	4.82755e-15	TFPI FN1 COL1A1 SERPINF1 POSTN COL6A3 ABCA8 COL5A2 COL1A2 DUSP1 TAGLN PODXL NID1 COL5A1 MYL9 MMP19 NNMT IGFBP7 FERMT2 DDR2 CXCR7 DAB2 CLEC3B LTBP1 COL8A1 DCN COL3A1 PPAP2B GADD45B DLC1 CTGF GNG11 C6orf145 TGFBR3 COL6A1 COL6A2 KANK2 SERPINE1 PMP22 CYBRD1 IGFBP4 FBLN5 PCOLCE FBLN1 STARD13 SPARC ACTA2 MMP2 NRP1
HUANG_DASATINIB_RESISTANCE_UP	81	79	0.975309	27	10.5546	1.56801e-16	1.57119e-14	TGFBI DPYD RIPK4 PARVA RAI14 EPHA2 MSN TFPI ANTXR2 IFI16 TGFBR2 COL5A1 IL15RA ARHGAP29 CAV2 OSMR PTRF EXT1 JAG1 NNMT REXO2 FSTL1 ITGA5 CAV1 LAMB3 CALD1 EGFR
MODULE_12	360	356	0.988889	58	4.0259	2.2577e-16	2.23566e-14	CNN3 FBXL7 COL1A1 MYL9 GPC3 FCGRT COL6A3 PCOLCE C10orf10 COL3A1 COL5A2 C1QB IGFBP2 AQP1 DAB2 MYLK COL15A1 AEBP1 ENG COL6A2 COL4A1 RARRES2 CRIM1 ECM2 SRPX THBS2 FN1 LAMB2 GPX3 LRP1 COL1A2 CDKN1A NOTCH3 IGFBP4 TGFBI FBLN1 CAV1 COL6A1 HSPG2 SERPINE1 CLEC3B WWTR1 SMTN CYR61 TNC C1S TRIB2 CADM1 TIMP3 CLDN5 ARHGEF10 FERMT2 POSTN TNFAIP2 VSIG4 MLC1 APBA2 ELN
MODULE_44	327	315	0.963303	54	4.27078	2.62651e-16	2.53066e-14	CFD TGFBR2 FCGRT COL6A3 IFI16 KRT19 GPNMB C1QB IGFBP2 AQP1 DAB2 ENG COL6A2 COL4A1 TBC1D2B IL1R1 CRIM1 SRPX FN1 GPX3 COL1A2 IGFBP4 TGFBI CAV1 C7 COL6A1 HSPG2 CLEC3B IFI27 C1S SDC1 TRIB2 PLXND1 CD34 RFTN1 PTPN12 ADH1B FABP4 MAOA CLDN5 KRT18 CTSC FSTL1 VSIG4 AQP3 LAIR1 TACSTD2 CDH1 KRT15 EGFR NA PRSS16 SBNO2 LAMA3
JOHNSTONE_PARVB_TARGETS_3_UP	430	423	0.983721	64	3.69755	2.63238e-16	2.53066e-14	LIPG GOLGA2 EIF4G1 UACA CRISPLD2 CSF1 FN1 TGIF1 CMTM3 ESAM RBM47 ITGA3 CALD1 TANC1 F11R ECE1 OSMR LRP1 APOL6 ATP2B4 SCNN1A AQP3 DNAH2 SRPX NPC2 CALHM2 LEPROT PPFIBP1 GRK5 TGFBI RAG1AP1 TNFAIP2 CTNND1 PPAP2C EHD2 ERRFI1 SAMHD1 MYH9 C1S COL18A1 TncRNA LOXL4 PARD6B KRT19 IFITM3 MMP24 P4HB LOXL2 FLNA THBS1 VAMP8 LTBP3 TACSTD2 TGFBR2 TACSTD1 FAM108C1 THBD CD276 JAG1 MDFIC ICAM1 PDCD4 CLDN4 CRTAP
VECCHI_GASTRIC_CANCER_ADVANCED_VS_EARLY_UP	175	172	0.982857	39	6.00435	2.64581e-16	2.53066e-14	GPC6 C3AR1 AXL FN1 SPARC GLIS2 COL8A1 DAB2 ANTXR1 WNT2 MGP DDR2 GPNMB FSTL1 CMTM3 THBS2 CALD1 ADAMTS2 COL12A1 ANGPT2 COL15A1 MSR1 PRELP COL5A2 SFRP4 MYH10 COL1A2 GNB4 LAMA2 COL3A1 THBS1 EFEMP1 WWTR1 COL4A1 PIK3R5 TIMP3 CAV2 HAVCR2 FMO2
SENESE_HDAC1_AND_HDAC2_TARGETS_DN	232	227	0.978448	45	5.07914	3.12436e-16	2.95481e-14	CXCR7 AP1M2 ZNF503 CALD1 IGFBP7 TFPI LTBP3 MYLK VASN TIMP3 TRIB2 CAV1 SDC1 LRRC1 MYL9 COL3A1 KRT15 GLT8D2 AQP1 MATN2 TNS1 TAGLN FIGN SDPR COL5A2 RBMS3 FSTL1 RPESP NA PLS3 LOXL4 PLCE1 MFAP5 PDLIM1 PCOLCE SFTA1P CCDC80 LUM COL1A1 LAMB2 GPNMB LOXL1 NTN4 DUSP1 MMP24
LI_WILMS_TUMOR_VS_FETAL_KIDNEY_1_UP	182	182	1	40	5.77086	3.45846e-16	3.23443e-14	AXL CDH1 PDZRN3 IGFBP7 LEPROT PLS1 HERPUD1 LLGL2 PODXL MYLK FGF9 GNG11 CDH5 KRT19 HPN TFPI MXRA8 PMP22 TACSTD2 IL1R1 TGFBR2 CD2AP CRIM1 MYH9 SEMA3C PLS3 KDR RBPMS MATN2 COL1A2 CARD10 DAB2 AMOTL2 CAV2 SERPINF1 LRRC32 TEK FPGT PPAP2A S100A10
HOSHIDA_LIVER_CANCER_SUBCLASS_S1	237	228	0.962025	45	5.05127	3.71683e-16	3.43787e-14	COL1A2 PPIC AEBP1 COL15A1 LTBP3 DDR2 LAMB1 COL3A1 PROCR ACTA2 CTSC DAB2 EFEMP1 FLNA GPNMB ADAM15 COL4A2 POSTN MSN COL4A1 PKD2 CYBB C3AR1 MGP CD151 C1QB TPM2 ITPR3 RSU1 IL15RA NPC2 AIF1 EFNB1 COL6A2 CTGF COL5A2 TAGLN AQP1 LUM COL6A1 CYR61 RIN2 S100A10 IFI16 TRAF5
PID_INTEGRIN3_PATHWAY	43	42	0.976744	20	18.3907	6.33361e-16	5.79457e-14	LAMB1 CYR61 LAMA4 COL4A1 F11R PDGFB PDGFRB FN1 SPHK1 TGFBR2 ITGB3 COL1A1 COL1A2 LAMC1 TGFBI TNC KDR ITGAV THBS1 SDC1
MODULE_118	410	399	0.973171	61	3.73625	8.14979e-16	7.376e-14	CNN3 GPC3 TGFBR2 KRT19 COL5A2 CALD1 IGFBP2 TM4SF1 ENG VWF COL4A1 FLNA PRSS23 CAV2 CRIM1 SRPX FN1 ITGB5 CDKN1A IGFBP4 TNFRSF10B CAV1 CD151 CLEC2B TPM2 HSPG2 SERPINE1 SMTN IFI27 CYR61 LAMB1 TNC EMP1 CALU NNMT TIMP3 PPT2 EFEMP1 EPHA2 THBS1 KRT18 LOXL2 CTSC PTRF TACSTD1 ITGA3 VSIG4 AIF1 SFTPC LAIR1 TRPM2 MLC1 EDA CARD10 RIBC2 CD33 CHST3 BIK MMP2 OLFML2B RAI14
MODULE_3	385	380	0.987013	59	3.80176	1.19447e-15	1.06956e-13	CNN3 TGFBR2 IFI16 CALD1 IGFBP2 TM4SF1 DAB2 ENG VWF COL4A1 FLNA PRSS23 CAV2 CRIM1 SRPX FN1 ITGB5 CDKN1A IGFBP4 GNG11 TNFRSF10B CAV1 CD151 TPM2 HSPG2 SERPINE1 WWTR1 SMTN CYR61 LAMB1 EMP1 CALU PLXND1 PDLIM7 RAB13 PTPN12 NNMT ITPR3 TFPI EFEMP1 EPHA2 THBS1 ANXA2 KRT18 LOXL2 CTSC PROCR SWAP70 PTRF DLC1 SLC4A2 FSTL1 AKAP2 CALCRL ITGA5 PLK3 PLS3 F2R FERMT2
MODULE_128	98	94	0.959184	28	8.62727	2.47038e-15	2.18875e-13	DAB2 MYLK VWF IL1R1 FN1 ITGB5 PDGFRB CD151 CYR61 TIMP3 THBS1 DLC1 GBP1 AIF1 CCR1 CYBB C3AR1 CCR5 SPARC MMP2 GBP2 IFITM3 GAS6 PPAP2B A2M APOL3 CPM CSF1R
PID_AVB3_INTEGRIN_PATHWAY	75	75	1	25	10.1465	4.06055e-15	3.56017e-13	ITGAV COL1A2 COL5A2 COL5A1 TGFBR2 SDC1 ITGB3 COL8A1 COL6A3 TLN1 COL6A1 CSF1R COL15A1 COL4A1 COL1A1 COL6A2 F11R CSF1 COL14A1 COL3A1 FN1 ILK KDR COL12A1 VCL
MODULE_79	100	96	0.96	28	8.37306	4.50951e-15	3.91305e-13	DAB2 MYLK VWF IL1R1 FN1 ITGB5 PDGFRB CD151 CYR61 TIMP3 THBS1 DLC1 GBP1 AIF1 CCR1 CYBB C3AR1 CCR5 SPARC MMP2 GBP2 IFITM3 GAS6 PPAP2B A2M APOL3 CPM CSF1R
MODULE_170	101	97	0.960396	28	8.25148	6.05384e-15	5.14699e-13	DAB2 MYLK VWF IL1R1 FN1 ITGB5 PDGFRB CD151 CYR61 TIMP3 THBS1 DLC1 GBP1 AIF1 CCR1 CYBB C3AR1 CCR5 SPARC MMP2 GBP2 IFITM3 GAS6 PPAP2B A2M APOL3 CPM CSF1R
PROTEINACEOUS_EXTRACELLULAR_MATRIX	98	97	0.989796	28	8.25148	6.05384e-15	5.14699e-13	LTBP4 POSTN CTGF MGP PRELP ADAMTS9 COL1A2 LAMC1 LAMB2 LAMB1 COL18A1 EFEMP2 EFEMP1 ECM2 LAMA2 LAMA4 LAMA3 CD248 LUM COL3A1 COL6A3 COL8A1 COL4A2 COL15A1 COL5A2 COL5A1 FBLN1 FBLN5
MODULE_27	356	350	0.983146	55	3.8466	6.65821e-15	5.60421e-13	FCGRT IL1R1 ITGB5 LRP1 CDKN1A PDGFRB DDR2 TGFBR3 TNC TRIB2 EPHA2 CALCRL ITGA5 TEK LTBR ITGA3 FOLR1 CCR1 ICAM1 TACSTD2 IL13RA1 CLDN4 PPAP2C GABRP CD4 NRP1 HYAL2 LGALS3 TMPRSS2 GPR39 THBD PTPRM C3AR1 TNFRSF11B CCR5 IL6ST IL15RA EFNA4 MST1R FAS LIFR SELP SFRP4 TIE1 AXL PTPRG LPHN2 PTPRF ITGB3 EFEMP2 RAMP3 ITGA9 ITGB6 MYOC LILRB4
PETROVA_ENDOTHELIUM_LYMPHATIC_VS_BLOOD_DN	162	162	1	36	5.83645	7.25561e-15	6.04658e-13	ICAM2 RRAS COL1A2 ACTA2 CLDN7 EFEMP1 SERPINE1 CTSC AXL CDKN1A GBP2 COL6A1 NNMT APBB2 IFI27 CD59 SLC7A7 PROCR EXT1 TAGLN ECE1 ITGA5 SELP CCRL2 ITGB5 COL8A1 LOXL2 SRPX ICAM1 TACSTD2 FLT1 TGFBI SGSH LPHN2 ITGAV TPM2
EXTRACELLULAR_MATRIX	100	98	0.98	28	8.13338	8.09354e-15	6.67875e-13	LTBP4 POSTN CTGF MGP PRELP ADAMTS9 COL1A2 LAMC1 LAMB2 LAMB1 COL18A1 EFEMP2 EFEMP1 ECM2 LAMA2 LAMA4 LAMA3 CD248 LUM COL3A1 COL6A3 COL8A1 COL4A2 COL15A1 COL5A2 COL5A1 FBLN1 FBLN5
CAGGTG_V$E12_Q6	2485	2437	0.980684	200	1.9439	8.57037e-15	7.00357e-13	LRRC1 TMEM178 EIF2AK3 PKP3 CAPSL FOXA3 CCDC33 ELMO3 PIK3R5 AXL LRP5 TACC1 FBXO15 PARD3B STXBP1 SH2D3C SDC1 ERN1 PRRG2 SCNN1A EHD4 KRT19 KRT15 COL18A1 SASH1 NRP2 GJA4 SEMA3F SERINC2 ARRDC1 SEMA4C ZFP36L1 PDGFB CXCR7 PTGIR CADM1 SLC25A10 PLEKHH3 RBM35B TRIB2 DNAI1 TNS1 CRIM1 LTBP1 LTBP3 SURF4 PPT2 PVRL4 C9orf24 BAIAP2L1 FLNA SCARA5 TMPRSS4 MFAP4 EFEMP1 CRB3 MAN1A1 ADAMTS15 CDH1 DCN C1orf210 EFNA1 A…
EXTRACELLULAR_REGION_PART	338	331	0.97929	53	3.92905	9.40928e-15	7.61519e-13	LTBP4 FSTL3 FSTL1 POSTN CTGF CFH PRELP C1QA C1QB ADAMTS9 LAMC1 MFNG LAMB2 LAMB1 COL18A1 ECM2 LAMA2 LAMA4 LAMA3 SFRP4 FGF9 SEMA3F GPX3 ANGPT2 SLIT3 COL3A1 SFN COL6A3 COL15A1 FBLN1 FBLN5 MMP2 TGFBI TPT1 MGP COL1A2 TNFAIP2 ANGPTL2 EFEMP2 EFEMP1 LOXL2 NUCB1 CD248 LUM PRSS8 COL8A1 FGFBP1 MYOC COL4A2 FLT1 COL5A2 COL5A1 LEP
NUYTTEN_EZH2_TARGETS_UP	1037	1029	0.992285	108	2.47211	1.03592e-14	8.30415e-13	FERMT2 SNX9 RAB27B SERTAD1 C5orf15 TNC NEURL CTSC CLIC4 NRP1 C1R SERPINE1 BMPR2 CDKN1A ZNF121 MARVELD2 GBP2 ICAM1 LAMA3 MALL WWC2 ANXA2 LOXL1 IFI16 CASP7 PARP14 TNKS1BP1 TEKT4 TSPAN9 MATN2 SPHK1 APOL6 RIPK2 SLFN5 TGFBI ITGB5 C10orf10 STOM APOL3 GRK5 MXRA7 DCUN1D3 LUM RBMS3 SPSB1 HERPUD1 FGFBP1 TGFBR2 LAMB3 SLC39A13 COL6A1 COL5A1 RRAD CALU CCR1 ERRFI1 PTPRF C14orf49 LOC387763 RRBP1 THSD1 FGF7 GALN…
MANALO_HYPOXIA_UP	207	203	0.980676	40	5.02267	1.73033e-14	1.37398e-12	PTPRB NEDD9 PTPRF PTGIS FNDC3B COL5A1 NPR1 GRK5 KANK3 MMP2 GABRP COL4A1 CXCR7 SERPINE1 COL18A1 RAI14 GADD45B NOTCH4 GPNMB TNFRSF10B COL4A2 VWF LAMB1 RRAS GAS6 FILIP1L PDGFB TRIB2 TSGA10 TNS1 COL1A2 TGFBI LRRC32 LOXL2 AXL CHSY1 DCHS1 SPSB1 SNF1LK FKBP9
JAEGER_METASTASIS_DN	258	252	0.976744	45	4.46132	1.77768e-14	1.39838e-12	SDC1 KLK11 LAMB3 PKP3 SCNN1A THBD LAD1 PRELP JAG1 ZNF750 MPZL2 SFN S100A14 FGFBP1 ELMO3 AQP3 EGFR FXYD3 GPX2 TACSTD2 ST14 PDZK1IP1 MST1R DSC2 CDH1 RAB25 C1orf106 TPSAB1 SERPINB5 MAPK13 DEFB1 KRT19 STAP2 MATN2 CTNND1 PRSS8 KRT15 ZBED2 TM4SF1 CFH ITPR3 RBM35B GJB3 LAMA3 C1orf116
ROZANOV_MMP14_TARGETS_SUBSET	33	33	1	17	21.4367	1.81628e-14	1.41552e-12	MATN2 FN1 COL4A1 COL5A1 TNFRSF11B COL6A2 COL4A2 LAMB1 CALD1 ANGPTL2 PLXND1 TIMP3 EFEMP1 COL6A1 CHSY1 COL18A1 LAMA4
POTTI_ETOPOSIDE_SENSITIVITY	43	43	1	19	15.9919	1.91587e-14	1.47944e-12	GBP1 IFI16 GRB7 FN1 PKP3 DAB2 PTRF CLDN4 SPINT1 FLT1 LLGL2 AXL CLDN7 LAD1 ST14 SPARC RFTN1 TMEM30B TACSTD1
PILON_KLF1_TARGETS_UP	504	500	0.992063	67	3.20795	2.38325e-14	1.82362e-12	COL4A1 ISLR SERPING1 FKBP10 CGN CTSE GPC3 DAB2 TIMP3 GNG11 MARCO LOXL2 LPP FLT4 ESAM LOC91461 COL1A1 IGFBP2 LOXL4 FZD1 VWF PMP22 COL5A2 KIAA0355 CDH5 MYL9 COL1A2 ARHGAP29 FN1 MYLK AEBP1 FSTL1 LIPG DLC1 C1QA RHBDF1 TSPAN9 ABCA8 CALD1 PODXL COL3A1 SPARC COL6A2 PCSK7 GPC6 PLS1 LUM PMM2 A2M HPN TBXAS1 TGFBR3 PTPRF DCN COL18A1 TMEM150 SDPR PTPRB MSR1 NRP2 PKD2 FABP4 CRB3 MPZL2 FERMT2 FLT1 COL14A1
DAVICIONI_MOLECULAR_ARMS_VS_ERMS_DN	182	179	0.983516	37	5.32383	3.47059e-14	2.63171e-12	EPHB3 EFEMP2 PPAP2B FNDC3B SDC1 RBMS3 LTBP4 FZD4 SLC43A3 ISLR MGAT1 FAM176B RRBP1 CD248 TNFRSF1A SORBS3 OLFML1 GLT8D2 LAMA2 MMP2 PMP22 FKBP11 PARVA PSD3 COL5A2 TRIB2 FBLN1 RHBDF1 EMILIN1 EXT1 DLC1 TSTA3 EGFR TSPAN9 CRTAP CPM MFAP4
MODULE_75	399	389	0.974937	57	3.54259	4.75028e-14	3.56992e-12	EMP2 FCGRT DAB2 MYLK CFH IL1R1 FN1 GPX3 LRP1 CDKN1A TGFBI SEMA3C C7 CLEC2B IFI27 CYR61 EMP1 C1S EPHA2 CTSC GBP1 TEK LTBR AIF1 CCR1 CYBB SFTPD TACSTD2 DEFB1 GPX2 CD4 NRP1 SERPING1 C1R C1QA CSF1 GRK1 C3AR1 CCR5 IL6ST IL15RA MST1R FAS SELP LILRB4 PDGFB GBP2 TPSAB1 IFITM3 SFN FGF7 GAS6 CD59 CD81 OSMR SERPINF1 CTGF
MIKKELSEN_ES_ICP_WITH_H3K4ME3	718	712	0.991643	83	2.75262	5.53668e-14	4.1241e-12	PKP3 IFITM3 LIPH RASSF6 LAMA2 GJB3 LRP1 TEK ABCA8 FOXS1 RIN2 TTLL9 HYDIN FKBP10 CCDC114 CDC42EP5 AXL SLC44A4 RAI14 TINAGL1 LGALS12 PRSS8 SCARF1 WDR16 TRPV2 FAM83E MALL GPX2 HAPLN3 LRRN4CL C1QTNF1 AASS LAMB2 EFHB ABCC6 ARHGEF15 CYYR1 TFPI MAMDC2 GRB7 CRYGN TMC4 ARMC3 EMP1 CALD1 ARHGAP8 COL1A1 SPARC SYTL4 SPEF1 GNG11 RBMS2 RAB13 SERPING1 CALCOCO2 CCDC65 TMEM184A PVRL4 FKBP7 LOC400891 LIFR GALE LRRC…
BROWNE_HCMV_INFECTION_24HR_DN	148	146	0.986486	33	5.95284	5.73797e-14	4.23653e-12	CD59 LGALS3 ATP2B4 GAS6 LAMA4 CRIM1 TPM2 TIMP3 CAV1 COL5A2 CDKN1A GJA4 RIN2 EXT1 SEMA3C PDLIM7 COL8A1 NOV ABCA8 COL6A3 TGFBR2 TFPI OLFML1 PDGFRB THBS1 PRKG1 CALD1 S100A10 PARVA ACTA2 PRSS23 LAMC1 PTPRM
LEI_MYB_TARGETS	318	314	0.987421	50	3.89499	6.7513e-14	4.94136e-12	SERPINB5 CAV1 KRT15 CYP3A5 SH2B3 COL1A2 IFI27 CDKN1A SERPINE1 VCL GNG11 RRAD DAB2 CDH1 LAMB1 KRT19 FGFBP1 LAMA3 TIMP3 CLIC4 COL6A3 SPARC CEACAM6 MSN ACTA2 FN1 PALLD CD59 MYL9 S100A10 ITPR3 SEMA3F MAOA IGFBP7 KRT18 AGR2 SFN LUM TM4SF1 EMP2 AXL SERPING1 CLDN7 MCL1 TGFBI TACSTD1 TSTA3 NNMT PRSS23 CRIM1
KOINUMA_TARGETS_OF_SMAD2_OR_SMAD3	824	809	0.981796	90	2.61767	7.2237e-14	5.24154e-12	COL12A1 AXUD1 RDHE2 THBS1 TLN1 RASAL2 TES FANK1 SERPINE1 TM4SF1 CYR61 DSC2 PTPN21 PRSS23 F11R SPRED2 FGD2 ENAH ZFP36L1 CGN MARVELD1 CALD1 CTGF ANXA2 GPNMB BAIAP2L1 LTBP3 BMPR2 GPR39 MYO5B SLC39A13 CLDN4 PPT2 SFN TGIF1 MCL1 LAMC1 C1orf116 ITPRIP PTPRF ANTXR2 MPZL2 CD59 CLCF1 EGFR SERPINB5 EMP1 RIPK4 S100A10 ZBED2 CORO1C CLDN7 PTPRB ITGAV VCL PRSS22 EFNA1 WWTR1 TNFRSF1A ARRDC1 LGALS3 ITGA3 THADA LA…
YAMAZAKI_TCEB3_TARGETS_UP	175	174	0.994286	36	5.32622	7.46687e-14	5.33579e-12	MPZL2 ANKRD50 CYR61 HERPUD1 EXT1 RRBP1 LAMC1 FNDC3B SERPING1 SPARC HSPG2 P4HB TMED2 VAMP8 TNFRSF10B TFPI ANXA2 LAMB1 IGFBP4 CALU FKBP9 TIMP3 RAMP2 SUSD2 PTPRM NID1 CDH5 LPP MDFIC COL4A2 THBD CASKIN2 SURF4 EFEMP2 AMOTL2 COL4A1
WANG_ESOPHAGUS_CANCER_VS_NORMAL_UP	121	114	0.942149	29	6.93874	7.48038e-14	5.33579e-12	TRIB2 CALU ICAM2 FN1 LUM LAMA3 C1S GPX2 SMTN ECE1 SERPING1 MYADM GALNT3 C1R NOTCH4 AGPAT2 SPARC PARP14 PNPLA2 IFITM3 COL3A1 PLS1 COL5A2 SERPINE1 IGFBP7 CD34 TBXAS1 COL6A3 SOCS3
FOSTER_TOLERANT_MACROPHAGE_DN	409	405	0.99022	58	3.44979	7.7944e-14	5.51306e-12	IL13RA1 CSF1 LIPG CASP7 ZBTB8 F2R SPSB1 SOCS3 S100A10 CNN3 RAI14 CDKN1A FILIP1L PDZK1IP1 FAS SLC12A4 DRAM CTSC RIN2 TNC GNB4 F11R SERTAD3 ENG LPHN2 IGSF9 CENTA2 TANC1 ITGAV UACA SLFN5 C4orf32 C14orf49 COL18A1 SPHK1 SLFN12 SAMHD1 PPFIBP1 AIDA PLEKHA4 IL15RA PARP14 IFI16 AXUD1 MYADM PVRL4 SERPINE1 CAV1 SLC4A7 RIPK2 SEMA4C SERTAD1 FZD1 SELP EXT1 NOD1 ERRFI1 LMNA
SMID_BREAST_CANCER_LUMINAL_A_UP	84	84	1	25	8.59643	7.86303e-14	5.51526e-12	CHRDL1 OGN ADH1B MAOA SVEP1 COL14A1 ABCA8 PSD3 MFAP4 ADIPOQ FBLN1 DUSP1 LMOD1 SFRP4 LAMA2 ASPN RAI2 PLIN C10orf116 CIDEC CFD PDCD4 LEP WISP2 FABP4
DANG_REGULATED_BY_MYC_DN	253	253	1	44	4.31616	9.18635e-14	6.39021e-12	FAS FN1 ZFP36L1 COL6A3 PPP1R15A GOLGA2 ILK FBLN5 PLS3 CAV1 TGFBR2 SFN ERRFI1 AQP1 COL3A1 NPC2 FSTL1 SPARC THBS1 MYO1B NUCB1 COL5A1 A2M POSTN FZD1 DUSP1 MGP PMP22 PDGFRB CTGF SERPINE1 CALD1 MSN CDKN1A COL1A2 FCGRT PDGFB F2R PRKCDBP COL1A1 PDLIM7 CD151 GBP2 LAMC1
VERRECCHIA_EARLY_RESPONSE_TO_TGFB1	58	58	1	21	11.4846	9.73453e-14	6.71603e-12	MMP19 ITGB5 CD59 ITGA3 COL1A2 ARHGDIA EPHB3 SPARC LAMA4 COL3A1 ICAM1 PCDHGC3 HSPG2 SERPINE1 COL6A1 TIMP3 COL6A3 LRP1 NID1 IGFBP2 FN1
CHIARADONNA_NEOPLASTIC_TRANSFORMATION_KRAS_DN	142	140	0.985915	32	6.03555	9.89462e-14	6.77097e-12	RBMS2 SH3D19 SEMA3C CD151 AMOTL2 TIMP3 PRSS23 ELN COL5A1 CCDC80 COPZ2 CRTAP GRK5 AQP1 SAMHD1 COL1A2 COL1A1 SOCS3 LLGL2 PCOLCE FKBP10 ITGB5 IL6ST DUSP1 FSTL1 COL5A2 COL4A2 EMP2 CTGF LAMB2 MFAP5 PMP22
MEISSNER_NPC_HCP_WITH_H3_UNMETHYLATED	536	528	0.985075	68	3.06388	1.05966e-13	7.19285e-12	PLEKHG6 CRISPLD2 MMP2 HTRA3 SCARF2 C3orf64 AP1M2 MYO5C PIK3R5 PRKCDBP HEBP1 C9orf24 GPX3 MARVELD3 NOV TACSTD2 SLCO2A1 EPS8L2 CHMP4C MAPK13 DSC2 FAM110C RBM35B AGBL2 THBD LOXL4 RBM43 FSTL3 CTGF SCNN1B TNFAIP2 PTRF SLC34A2 MARVELD2 C1orf172 B3GNT3 LOXL1 PTGIS SPAG6 TPM2 CLDN4 GYLTL1B FAM109B TNFRSF10B PARP14 ALDH1B1 RASEF TMEM30B FAM176B AMN CYGB AQP3 LGALS3 ST14 CLDN7 LTBR CBLC S1PR3 OSMR CLDN5 AF…
CHIANG_LIVER_CANCER_SUBCLASS_CTNNB1_DN	170	167	0.982353	35	5.41019	1.10575e-13	7.44569e-12	SELM CDH1 THBS2 BMP2 ADAMTS1 SPHK1 FOXA3 RFTN1 COL6A3 CCDC80 EFEMP1 COL5A1 COL1A1 SERPINE1 ASPN COL1A2 COL3A1 MYL9 CMTM3 C7 GPNMB GLT1D1 ISLR PMP22 SOCS3 LGALS3 AEBP1 EPHA1 LUM RAB27B SRPX LOC387763 LOC91461 LOXL1 CYP2B7P1
CREIGHTON_ENDOCRINE_THERAPY_RESISTANCE_5	482	472	0.979253	63	3.18505	1.72682e-13	1.15354e-11	C4orf32 RAI2 STK38L CCDC80 SDC1 AQP3 TWSG1 DRAM TIMP3 EPB41L4A ATAD4 SPRED2 COPZ2 MYH9 MYO1B TMPRSS2 SWAP70 CEACAM6 TNFRSF10B STOM IL13RA1 MXRA7 CALU TACC1 RAB27B NOSTRIN SASH1 TMEM45B EPN3 THBS1 AGR2 FAM108C1 CEACAM5 FZD4 MPZL2 PTK6 PLEKHA7 RIN2 GALNT3 LOXL1 EMP1 SELM FAM110C CTNND1 RHBDF1 PKD2 CLDN4 PHLDB2 RFTN1 TACSTD2 BIK FAM84B VAMP8 OLFML2B IL1R1 ZNF823 PQLC3 TNFAIP1 PSD3 CXCR7 PMP22 TRAF5 …
ZWANG_CLASS_3_TRANSIENTLY_INDUCED_BY_EGF	222	218	0.981982	40	4.59611	2.02769e-13	1.34386e-11	EPHA2 PPAP2B TACSTD2 MCL1 ITPRIP EMP1 STK38L PPFIBP1 MMP19 LATS2 FERMT2 ZFP36L1 TJP1 DCUN1D3 METRNL SOCS3 TGIF1 PPP1R15A MYADM SBNO2 EIF2AK3 SDPR JAG1 RIPK4 SNF1LK PHLDB2 AXUD1 ADAMTS9 VGLL3 PROS1 CCNL1 NA DUSP1 CLDN4 SERPINE1 7A5 SEMA3C DLC1 PSD3 FAM84B
TGANTCA_V$AP1_C	1121	1106	0.986619	110	2.32492	2.09895e-13	1.38022e-11	OSMR LPHN2 RAB27B ZNF503 PTRF PMP22 ASXL1 PKP3 FGF9 MMP19 CIDEC SERPINB5 LMNA LRP1 DPYD PRSS22 C3AR1 MAMDC2 NTN4 CDKN1A MPZL2 FABP4 CLDN4 PKN3 EPN3 SH2D3A GPNMB COL5A2 CTTNBP2NL DSC2 PRKCDBP TGIF1 GLT8D2 KRT19 KRT15 RHBDF1 EPHA1 EPHA2 HEPH NRP2 CD151 SERINC2 RIN2 LYVE1 SLC39A13 ZFP36L1 GJB3 HSPG2 RAB34 MMRN2 MRGF IGSF9 EMP1 CSF1R LRRN4CL TMEM40 AEBP1 PLEKHH3 LTBP3 RUNDC3A ROCK2 VASN IL1R1 PROCR R…
GGGAGGRR_V$MAZ_Q6	2274	2238	0.984169	183	1.91884	2.13838e-13	1.39525e-11	PTRF TAGLN PKP3 CAPSL FMO2 LRP1 BMPR2 CDKN1A PKN3 SPINT1 SH2D3C SDC1 PRRG2 FIGN SCNN1A MALL KRT15 COL18A1 TNKS1BP1 NRP1 CD151 TIE1 SERINC2 ADAMTSL4 SEMA4C C10orf63 ZFP36L1 GJB3 PDGFB MMP2 WNT2 C1orf106 TMEM109 CADM1 DDR2 SHC1 PLEKHH3 FERMT2 TRIB2 DNAI1 TNS1 PPAP2A CENTD3 PLS3 PTPRF PTPRG ADAMTS9 ADAMTS1 CD248 PPT2 CDC42EP5 C9orf24 RIBC1 MYADM CYBRD1 SELM PLIN RRAS TRAF4 EFEMP2 MRC2 DOCK6 PLK3 TSH…
CAIRO_HEPATOBLASTOMA_CLASSES_DN	210	209	0.995238	39	4.69009	2.31446e-13	1.4965e-11	LAMA2 MMRN2 IL1R1 C1R RAMP3 PDE2A IL6ST KANK3 RARRES2 C1S LMOD1 SVEP1 RRAS HGD DCN ENG KANK2 TENC1 PTPRB COPZ2 C10orf116 MRLC2 FAS GAS6 AMOTL2 LAMA3 ABCA6 ADH1B CD81 COL18A1 LIMS2 CD59 TJP1 TBC1D2B GIMAP5 EMCN MYLK C7 SERPING1
EXTRACELLULAR_REGION	447	439	0.982103	60	3.2688	2.32911e-13	1.4965e-11	LTBP4 FSTL3 FSTL1 CTGF ADAMTS9 SERPINF1 FGF9 ANGPT2 EGFL7 COL6A3 COL15A1 TGFBI MGP COL1A2 TNFAIP2 ANGPTL2 EFEMP2 EFEMP1 LOXL2 LOXL1 SPINT1 PRSS8 COL8A1 COL4A2 FLT1 COL5A2 COL5A1 LEP POSTN CFH PRELP C1QA C1QB LAMC1 MFNG LAMB2 LAMB1 COL18A1 ECM2 LAMA2 LAMA4 LAMA3 SFRP4 TNFRSF11B SEMA3F GPX3 SLIT3 COL3A1 SFN FBLN1 FBLN5 MMP2 TPT1 SFTPD NUCB1 CD248 LUM FGFBP1 MYOC VWF
DELACROIX_RARG_BOUND_MEF	367	363	0.989101	53	3.51828	4.29809e-13	2.74069e-11	TPM2 ALS2CL SHC1 F11R LTBP3 PRSS8 FCHO2 TM4SF1 RRAS WWTR1 CLCF1 C1QTNF1 FSTL1 ALDH3A1 SLC39A13 NRP1 PMM2 ROCK2 MAPK13 INMT PRSS22 OGN ZNF474 CALU RIN2 CARD10 EMP1 CTGF LOXL2 RAMP2 EFNA1 IFI27 EPS8L2 MMP2 TENC1 COL1A1 PDLIM7 MRGF AEBP1 LOXL1 FN1 TNFRSF11B TIMP3 LRP1 FIGN LTBP1 TSPAN9 PCOLCE GLIS2 DUSP1 C14orf49 NID1 LAMC1
MODULE_64	518	508	0.980695	65	3.03497	5.0689e-13	3.18223e-11	FCGRT AQP1 MYLK IL1R1 ECM2 ITGB5 CDKN1A DDR2 GNG11 CAV1 CLEC2B TNC EPHA2 CALCRL LRRC32 SCGB1A1 TEK GRK5 ITGA3 FOLR1 CCR1 AQP3 SCNN1A ICAM1 TACSTD2 CLDN4 PPAP2C TRPM2 GABRP CD4 HPN NRP1 FLT1 EFNB1 CSF1 PIGR JAG1 NOV LGALS3 TMPRSS2 GPR39 THBD PTPRM C3AR1 TNFRSF11B CCR5 IL6ST IL15RA EFNA4 MST1R FAS SFRP4 AXL RAMP3 NGF WNT2 PDGFB FGF7 MCAM SLC6A4 OGN STOM BMP2 FXYD3 PTGIR
CROONQUIST_STROMAL_STIMULATION_UP	60	56	0.933333	20	11.2304	5.10397e-13	3.18223e-11	COL1A2 LAMA4 SERPINE1 IGFBP4 SFTPB TGFBI NNMT PPP1R15A CTGF NOTCH3 LUM COL6A1 THBS2 TPM2 ACTA2 IGFBP7 SPARC LOXL1 COL6A3 DUSP1
CORDENONSI_YAP_CONSERVED_SIGNATURE	57	56	0.982456	20	11.2304	5.10397e-13	3.18223e-11	AMOTL2 AXL CRIM1 CTGF CYR61 DAB2 DLC1 DUSP1 EMP2 FLNA FSTL1 GADD45B GAS6 ITGB5 MDFIC PMP22 SDPR SERPINE1 THBS1 TNS1
RIGGI_EWING_SARCOMA_PROGENITOR_DN	191	185	0.968586	36	4.93056	5.23404e-13	3.23933e-11	PTGIS MIRN214 SERPING1 ITPR3 SNX9 FBLN1 COL14A1 C1R SVEP1 DCN COL6A2 ECM2 TGFBR3 NRP2 CARD10 C1S EGFR LAMA4 GPC6 RAB27B SFRP4 PPAP2B DPYD SLIT3 NRP1 ZNF503 FIBIN HEPH HEG1 IL1R1 PDZRN3 GLT8D2 SRPX PSD3 MRGF WISP2
WGGAATGY_V$TEF1_Q6	378	367	0.970899	53	3.47285	6.68585e-13	4.10765e-11	FSTL1 CTGF PLS3 ROCK2 LRRC1 LIFR PTRF ASXL1 PPFIBP1 MYADM LMNA VCL RRAS BMPR2 TINAGL1 TRAF4 NID1 TENC1 CNTN6 SCNN1A NES SLC12A4 ZBED2 CTTNBP2NL IL6ST TSPAN9 PRKCDBP TGIF1 CGN LAMB3 LAMB2 RHBDF1 EPHA2 TMOD3 NNMT LMOD1 CYR61 ITPR3 RBMS3 SH2B3 MRGF CAV1 RASAL2 ARHGAP29 LRRN4CL ITGA3 SHC1 PLEKHH3 RBM35B RBM47 CNN3 SCARF2 SPARC
YAO_TEMPORAL_RESPONSE_TO_PROGESTERONE_CLUSTER_16	79	78	0.987342	23	8.4704	9.66641e-13	5.89581e-11	COL1A2 COL3A1 COL18A1 CRTAP AOC3 SPARC MAOA AGR2 PRKCDBP COL1A1 PCOLCE SRPX REXO2 DAB2 COL6A1 COL4A2 COL6A3 PDLIM7 TFPI NPNT COL4A1 ADAM15 COL6A2
GU_PDEF_TARGETS_UP	71	71	1	22	9.08789	9.79951e-13	5.93399e-11	FN1 SDC1 COL4A2 FZD4 LAMC1 TNC LAMB2 COL6A3 ITGA5 COL5A2 COL4A1 CTGF BMP2 ITGA3 COL6A2 TGFBI FZD1 COL1A1 COL5A1 COL6A1 SERPINE1 PLCE1
GILDEA_METASTASIS	30	30	1	15	20.1412	1.13743e-12	6.81562e-11	C10orf116 TIMP3 SPARC FN1 KRT19 IFI27 MYL9 TACSTD2 IFI16 PRKCDBP MPZL2 IGFBP4 GBP1 TAGLN COL5A2
DURAND_STROMA_MAX_UP	296	293	0.989865	46	3.81908	1.14174e-12	6.81562e-11	A4GALT ADAMTS2 AOC3 ATP2B4 B3GALNT1 CALCRL CCDC80 CD248 COL1A2 COL3A1 COL6A2 DOCK6 EDA EMP2 EPN3 FBLN1 FZD1 GLT1D1 HTRA3 IFI27 IL13RA1 IL1R1 LOXL1 LPHN2 MATN2 MMP2 MRGF MYO1D NES OSMR PDGFRB PEAR1 PLXND1 PMP22 PODXL POSTN PPAP2A PPAP2B PTPRF RAB3IL1 SELP SEMA3F SERPINF1 SVEP1 TGFBI WISP2
ROZANOV_MMP14_TARGETS_UP	266	262	0.984962	43	4.02021	1.35332e-12	8.02178e-11	COL5A1 PCOLCE UACA COL6A2 APOL3 RIN2 JAG1 HTRA3 CALD1 COL4A2 SLCO2A1 EFEMP2 ERRFI1 LRP5 MATN2 IGFBP7 NNMT COL4A1 ANGPTL2 FN1 TNFRSF11B LRRN4CL B3GALNT1 STK3 COL18A1 MYLK PDLIM1 HEG1 TIMP3 LAMB1 IL1R1 IGFBP2 SCNN1A TAGLN COL6A1 HERPUD1 CHSY1 PLXND1 ICAM2 LAMA4 EFEMP1 FKBP7 CTGF
WAMUNYOKOLI_OVARIAN_CANCER_LMP_UP	265	263	0.992453	43	4.00177	1.54475e-12	9.0924e-11	EIF4G1 TACSTD1 FMO5 CRB3 RAB25 MRLC2 TPT1 TRAF4 BAIAP2L1 RRBP1 C9orf152 FAM83H RBM35B GALE ST14 AGR2 FXYD3 MARVELD2 TACSTD2 TMEM30B ARRDC1 TJP3 IFI27 FUT2 CHMP4C PLS1 GOLGA2 SFN CTSE KRTCAP3 RASEF CDC42EP5 CD59 TSTA3 CCDC107 F11R FAM108C1 LLGL2 C1orf116 TMC5 EPS8L2 GALNT3 PPAP2C
TURASHVILI_BREAST_LOBULAR_CARCINOMA_VS_LOBULAR_NORMAL_DN	74	73	0.986486	22	8.73106	1.84292e-12	1.07721e-10	COL8A1 COL4A1 RFTN1 SFRP4 COL3A1 THBS2 COL1A1 COL4A2 POSTN FN1 SRPX MMP2 COL6A3 ZNF823 COL5A1 COL1A2 ASPN LAMB1 COL5A2 AEBP1 TncRNA COL12A1
TGGAAA_V$NFAT_Q4_01	1896	1855	0.978376	156	1.95748	1.97637e-12	1.14725e-10	PTRF PKP3 TSGA10 FIBIN LRP5 ADAMTSL3 BMPR2 CDKN1A STXBP1 SPINT1 SCNN1A EHD4 IL6ST DCUN1D3 SASH1 TNKS1BP1 ADAMTSL4 SLC26A7 SEMA4C ZFP36L1 PDGFB CXCR7 RBMS2 RBMS3 WDR65 CADM1 EMP1 FN1 ARHGAP29 ANTXR1 PDCD4 DDR2 SHC1 C1S TRIB2 TNS1 CENTD3 LTBP1 C4orf32 MDFIC SPAG6 ADAMTS2 PPT2 C9orf24 SYTL4 RIBC1 FAM62B TMPRSS2 CCDC11 DAB2 ANGPTL2 MRC2 MAN1A1 DCN CDH5 LEP ADCY4 DNHD2 PRELP BMP2 RNF43 C2orf73 TNFRSF1…
GNF2_PTX3	36	36	1	16	16.1198	2.01385e-12	1.161e-10	COL3A1 FSTL1 CALU SRPX CTGF SERPINE1 LAMB1 LOXL2 THBS2 LOXL1 EFEMP1 COL5A2 COL5A1 COL1A2 LAMC1 COL1A1
BAELDE_DIABETIC_NEPHROPATHY_UP	86	82	0.953488	23	7.8954	3.09191e-12	1.77038e-10	RBPMS ARHGEF15 PTPRB ICAM2 ENG GAS6 CD34 CLEC3B HPN PDE2A TIE1 GPR116 PPAP2B ACVRL1 HYAL2 NOTCH4 RAMP2 PTGIS SLCO2A1 AQP1 TEK PTPRM STARD8
SMID_BREAST_CANCER_BASAL_DN	701	688	0.981455	77	2.61608	3.69148e-12	2.0994e-10	RBM47 MFAP4 SLC4A7 GJA4 FAM83E SGSH CEACAM6 CASC1 KRT18 ABCC6 C10orf116 PDCD4 SEMA3C PSD3 CXCR7 SVEP1 KRT19 APBB2 PTK6 TJP3 SLC19A2 ADIPOQ PERLD1 IL6ST AGR2 HEBP1 TPSAB1 CYP2B7P1 SCNN1A SFRP4 C9orf116 CLDN5 PRSS23 MAOA SEMA3G MAN1A1 DCN CFD TMC5 SLC6A4 FMO5 RAB17 ZMYND10 BIK AKR7A3 CLEC3B CYBRD1 FBLN1 FAM176B MFAP5 PLIN FBXL7 OGN TRAF5 WISP2 ADH1B RAB27B IGFBP4 FABP4 HPN RAI2 LEP CEACAM5 EMCN DNA…
BLALOCK_ALZHEIMERS_DISEASE_UP	1691	1663	0.983442	143	1.99643	3.7324e-12	2.10843e-10	COL1A2 SPHK1 STK38L UCHL5IP EGFR ITGB5 SPAG6 TGFBR3 CTNNA1 TBXA2R CD248 ZFP36L1 GIMAP5 TNFRSF1A PDCD4 RBPMS ARHGAP6 PPP1R15A ECE1 LAMC1 CALD1 PALLD ENAH GBP1 SPARC GRK5 RARRES2 CLEC2B PLOD3 LLGL2 LAMA4 COL6A3 PAK4 WWTR1 SRPX CHST3 LPP PTGIS ANXA2 ADIPOQ GADD45B EMP1 MATN2 ECM2 AMOTL2 LIPG PRELP SEMA3C SEMA4C LAMA2 LTBP3 FLNA STOM NNMT SPSB1 EFNA1 ITGA1 COASY ARHGEF15 CSF1 LRRC1 PLCE1 EFEMP1 RRBP1…
CAHOY_ASTROGLIAL	100	100	1	25	6.75862	5.93109e-12	3.32813e-10	DEFB1 PQLC3 OGN FBLN5 C11orf88 WISP2 SERPINE1 FAS LGALS3 COL8A1 GPNMB TBC1D2B FAM26E TAGLN CCDC96 C1QTNF1 AEBP1 LOXL2 MXRA8 PRSS23 COL5A1 MSN ATOH8 ACTA2 SERPING1
JECHLINGER_EPITHELIAL_TO_MESENCHYMAL_TRANSITION_UP	71	70	0.985915	21	8.66748	6.48009e-12	3.61211e-10	COL6A1 SPARC TNC CFH COL6A2 RRAS HSPG2 PMP22 COL3A1 DDR2 DCN IFITM3 PPIC PDGFRB CXCR7 LAMB1 PROCR SDC1 MMP2 PCOLCE DAB2
RYTTCCTG_V$ETS2_B	1085	1064	0.980645	103	2.24461	6.63434e-12	3.67376e-10	LRRC1 USHBP1 PLEKHH2 SRPR HYAL2 EGFL7 ARHGEF15 STX19 LRP5 MARCO VAMP8 ADAMTSL3 NOSTRIN CDKN1A CLDN5 PKN3 PIH1D2 EPN3 SH2D3A CD4 CLEC7A ATP2B4 TGIF1 EPS8L2 RHBDF1 EPHA2 FBLIM1 GRK5 NRP1 FLT3LG SEMA3F SERINC2 SEMA4C RIN2 CCR1 PDGFB PTGIR ROBO4 RBMS2 ATOH8 CASKIN2 TMEM204 NEDD9 ITGA1 TMEM40 GRB7 SHC1 MSN MYCT1 IGFBP4 DLC1 LTBP3 FSTL1 RUNDC3A PTPRG ADAMTS7 CD248 TGFBR2 ANGPT2 CMKLR1 GNG11 COL6A3 CCDC…
SANA_TNF_SIGNALING_DN	90	85	0.944444	23	7.51175	7.03655e-12	3.87102e-10	TM4SF1 KRT18 NTN4 POSTN GIMAP6 ANTXR1 CD34 EFEMP1 KDR NOS3 SASH1 VWF SDPR CALCRL TPT1 ANXA2 LYVE1 IGFBP4 CTGF GIMAP7 EMCN TXNDC5 RHOJ
FEVR_CTNNB1_TARGETS_UP	682	673	0.986804	75	2.60021	8.74518e-12	4.77975e-10	IGSF9 GPX2 FAM83E CTGF HYAL2 SFN SPARC FN1 PCSK7 SLCO2A1 EIF2AK3 SAMHD1 LMNA GALE AMN CSF1R ANXA2 EPHA1 RHBDF1 FAM3D MCL1 STK38L LAMA3 AGR2 RRBP1 GADD45B PROCR RRAS TMC5 NA PARD6B FKBP11 TGFBI CDC42EP5 IL13RA1 COPZ2 F11R TNFAIP1 B3GNT3 SERPINB5 SLC5A8 ITGA3 PTK6 CORO1C LGALS3 SEC61A1 SOCS3 AXUD1 BNIP2 CGN LAMB3 FAM3B PDE2A EMP1 NRP2 SLC7A7 SURF4 EFNA1 TMEM150 MST1R PRRG2 COL1A2 DUSP1 SFTPC ITGB5 …
BURTON_ADIPOGENESIS_8	86	86	1	23	7.39218	9.17481e-12	4.98222e-10	F2R PTGIS PHLDB2 ITGAV EMP1 LEPROT VCL TES SERTAD1 ACTA2 CD99 FGF7 LAMB2 CD276 PRSS23 MSN OGN PDLIM7 TIMP3 SERPINF1 MYH9 TNFAIP1 CMTM3
TRANSMEMBRANE_RECEPTOR_PROTEIN_KINASE_ACTIVITY	51	51	1	18	11.0081	9.42501e-12	5.08527e-10	NRP2 NRP1 ACVRL1 DDR2 TIE1 EGFR PDGFRB MST1R EFNA4 ACVR1 TEK CRIM1 CSF1R FLT1 FLT4 TGFBR2 AXL KDR
BRUINS_UVC_RESPONSE_LATE	1137	1132	0.995602	107	2.18811	1.07778e-11	5.77814e-10	LOC388564 MXRA7 LOXL2 TPM2 EPS8L2 C11orf88 MYL9 SLIT3 SVEP1 GJB3 SCARB2 CYGB NID1 FBLN5 COL1A2 SHC1 RASSF7 RBMS3 COL5A2 LAMA4 SELP C6orf118 PPAP2A RSU1 CAV1 TWSG1 THBS2 MAN1A1 COPZ2 SRPX PARVA MYH10 CRISPLD2 COL6A3 COL6A1 RRAD MFAP5 CCDC80 VASN COL5A1 EPHA1 FLT1 NGF HYAL2 COL1A1 P4HB NNMT OGN RFTN1 PCOLCE ANGPT2 DC2 ASPN TGFBR2 PSD3 PLS3 PTPRM MYO5C MCL1 TGFBI MATN2 CD2AP FKBP7 COL12A1 SPA17 MMP1…
REACTOME_COLLAGEN_FORMATION	58	58	1	19	9.83861	1.14329e-11	6.09055e-10	CRTAP COL1A1 COL1A2 COL3A1 COL4A1 COL4A2 COL5A1 COL5A2 COL6A1 COL6A2 COL6A3 COL8A1 COL12A1 COL15A1 P4HB PCOLCE COL14A1 PLOD3 ADAMTS2
LU_AGING_BRAIN_UP	262	258	0.984733	41	3.86208	1.29869e-11	6.87488e-10	TM4SF1 STOM C10orf116 TNFRSF11B PALLD PARVA CLIC4 TGFBR2 TLN1 CLDN5 CAV1 AMOTL2 GNG11 CLEC2B CHSY1 SYPL1 MSN CLIC2 IFI16 TGIF1 ICAM2 ECM2 VWF RIN2 HEPH ITGAV PPAP2A MLC1 STK3 EFEMP1 CALD1 LPP WWTR1 RAP1B LEPROT LTBP1 FERMT2 PODXL PMP22 CAV2 MAOA
KATSANOU_ELAVL1_TARGETS_UP	169	167	0.988166	32	4.82293	1.56514e-11	8.23361e-10	NOTCH3 FIBIN CTSC NTN4 CYBB OLFML2B ADAMTS10 C1QB SPSB1 SERPING1 PDGFB SFN EMCN GPX3 PLEKHH2 PDE5A MRLC2 SUSD2 NES STOM C1QA FAS FBXL7 GPR116 C9orf116 ENG C1QC MMP2 ITGA3 C3AR1 SLC7A7 IGFBP2
LIM_MAMMARY_STEM_CELL_DN	428	423	0.988318	55	3.07334	1.72015e-11	8.99287e-10	KRT19 TMPRSS2 CGN MYO5C SLC44A4 PDZK1IP1 BIK TMPRSS13 TJP3 DEFB1 TMC4 CXCL17 RBM47 GABRP KRT18 KLK11 MYO5B CLDN7 BNIPL TNFAIP2 LIPH MAPK13 PODXL SYTL4 CLDN4 CBLC ST14 GRB7 C1orf210 RAB25 ANO9 MARVELD3 FAM108C1 PVRL4 ZNF750 GALE PERLD1 ARRDC1 SPINT1 RASSF7 ARHGEF16 HPN PPAP2C TACSTD1 KIAA1522 HDHD3 STAP2 CRB3 BAIAP2L1 AP1M2 CDH1 COASY ELMO3 RAB11FIP4 PTPRF
GRUETZMANN_PANCREATIC_CANCER_UP	358	353	0.986034	49	3.30574	2.13403e-11	1.10877e-09	LAMA4 LUM COL1A1 MYH10 LTBP1 CAV1 THBS2 GGT5 PDGFRB STOM LAD1 SDC1 NID1 ACVR1 ITGA3 ITGB5 PMP22 SPARC WNT2 SHC1 SFN TIMP3 MGP ARHGDIA MYL9 LAMA3 FN1 COL5A2 MYH9 ITPR3 PTPN12 POSTN SERPINE1 DPYD PCOLCE MSN CAV2 GBP2 CALD1 GBP1 DLST NNMT S100A10 EMP2 MYLK LOXL2 MMP2 CTSC SCNN1A
MCBRYAN_PUBERTAL_TGFB1_TARGETS_UP	169	169	1	32	4.7518	2.17479e-11	1.12302e-09	TNS1 CNN3 CYR61 KDR CDC42EP5 MMP2 FN1 GALNT3 F2R RAB17 SERPINB5 TGIF1 TPM2 TAGLN KRT18 ACTA2 HSPG2 CRIM1 ITGAV CRK NOTCH4 FZD4 ST14 PCOLCE TNC LIPG JAG1 VASN COL8A1 IL13RA1 CDKN1A CALD1
ESC_J1_UP_LATE.V1_UP	191	189	0.989529	34	4.4673	2.27894e-11	1.16963e-09	TINAGL1 FXYD3 TMPRSS2 SLCO2A1 DAB2 CTSC PODXL C1orf210 COL4A2 NA DRAM PRSS8 CRIM1 PARVA GPX3 AMN CYR61 LAMB1 CTGF GPC3 PTPN21 LOXL2 TGFBR3 RAMP2 GADD45B COL4A1 MYO5B KRT19 VAMP8 CLDN7 SEPN1 BMP2 IGFBP4 EFNA1
MILI_PSEUDOPODIA_CHEMOTAXIS_DN	457	453	0.991247	57	2.96164	2.75594e-11	1.40586e-09	AXL DUSP1 SEC61A1 SOCS3 C1R LRP1 CTNNA1 CALU PDGFRB METRNL NRP1 ITGA5 TXNDC5 SLC19A2 TGIF1 TMEM109 NRP2 ADAMTSL4 EIF2AK3 LTBP4 CLCF1 IL6ST TncRNA CALD1 FGF7 TLN1 LAMC1 ANGPTL2 SLC4A7 EMILIN1 ITPRIP SERPINF1 SLC12A4 SBNO2 MATN2 TIMP3 COL5A1 PTPRF SLCO2A1 LAMB2 SERPINE1 SEMA4C GRASP TWSG1 USP53 THBS1 COL4A1 ITGA3 AQP1 CXCR7 S100A10 VCL RRBP1 SEMA3F ACVR1 FN1 VASN
TTGTTT_V$FOXO4_01	2061	2022	0.981077	162	1.85397	3.29255e-11	1.66948e-09	LPHN2 LRRC1 EIF2AK3 TSGA10 CCDC33 ZNF366 DUSP1 LRP5 BMPR2 MPZL2 PKN3 TM4SF1 FIGN IL6ST DCUN1D3 C11orf88 SASH1 NRP2 NRP1 SLC26A7 SEMA4C SCGB3A2 BIK PDGFB WNT2 RBMS2 ATOH8 CADM1 EMP1 TMEM204 FN1 PDCD4 PLEKHH3 RBM35B C1S DNAH7 PPAP2B CRIM1 C4orf32 PTPRM C9orf24 RAG1AP1 GNB4 GNG11 KIRREL SLC4A7 TMPRSS2 SLC34A2 MFAP5 TEK TRAF4 EFEMP1 MRC2 GPR39 MAN1A1 TSHR DCN CDH5 FLT1 DC2 EFNA1 DNHD2 EFNB1 RFTN1 PDG…
RECEPTOR_ACTIVITY	583	572	0.981132	66	2.69295	3.58673e-11	1.80775e-09	OSMR LPHN2 PTPRM PTPRF PTPRG LIFR MST1R IL1R1 PROCR TGFBR2 FPR3 MSR1 CMKLR1 AXL LRP1 MARCO IL15RA EGFR C3AR1 TEK GABRP TBXA2R CLDN4 TIE1 TSHR ACVR1 CD4 FLT1 FLT4 IL6ST GPR133 CCR5 TACSTD2 CD33 LILRB4 PDGFRB EFNA4 FCGRT BAI3 KDR CLEC7A GRK1 NRP2 ACVRL1 NRP1 TNFRSF11B ICAM1 GRM1 CLEC1A AVPR2 RRBP1 ITPR3 FZD4 ROBO4 ELTD1 FOLR1 CSF1R DDR2 CALCRL PRKD3 SCARF1 TNFRSF1A CRIM1 PTPRB F2R GPR116
CHANDRAN_METASTASIS_DN	306	300	0.980392	44	3.51647	3.63465e-11	1.821e-09	DUSP1 GLIS2 SMTN KLK11 RNF43 FAM135A RAB27B KRT15 STARD13 RRAS NA CYBRD1 RAB34 SELM CTGF CAV2 OGN IGFBP2 MYLK RRAD C10orf116 MRGF TXNDC11 EFEMP2 LOC100134934 CRISPLD2 FAM3B B3GALNT1 DDR2 NOV SERPINB5 LOC57228 ARHGEF10 MEGF6 ANTXR2 PSD3 LIMS2 RAMP2 PODN C1orf88 TNS1 SEMA3C PDE5A SMPDL3B
SIMBULAN_PARP1_TARGETS_UP	31	31	1	14	16.5653	3.7675e-11	1.8764e-09	FGF7 MFAP5 GPX3 TIMP3 ELN NOV COL8A1 CAV1 CD81 CDKN1A DCN MGP IGFBP4 TINAGL1
MODULE_46	395	384	0.972152	51	3.14273	4.32468e-11	2.14122e-09	EMP2 FCGRT DAB2 CFH IL1R1 FN1 GPX3 LRP1 TGFBI SEMA3C C7 CLEC2B IFI27 CYR61 EMP1 C1S CTSC GBP1 LTBR CCR1 CYBB SFTPD TACSTD2 DEFB1 CD4 EDA NRP1 SERPING1 C1R C1QA FGF9 CSF1 C3AR1 CCR5 IL6ST IL15RA MST1R FAS SELP LILRB4 PDGFB GBP2 TPSAB1 IFITM3 SFN FGF7 GAS6 CD59 CD81 OSMR SERPINF1
ROY_WOUND_BLOOD_VESSEL_UP	50	49	0.98	17	10.7125	4.889e-11	2.40648e-09	POSTN FBXL7 STOM ANGPT2 COL5A2 NRP1 COL4A1 TES ANGPTL2 GBP1 COL3A1 SLCO2A1 LUM HEG1 KCNJ8 CYR61 CDH5
REACTOME_SMOOTH_MUSCLE_CONTRACTION	25	22	0.88	12	24.1098	5.64085e-11	2.76041e-09	SORBS3 MRLC2 MYL9 LMOD1 ITGA1 ITGB5 MYLK ACTA2 TLN1 TPM2 VCL CALD1
MASSARWEH_TAMOXIFEN_RESISTANCE_UP	578	566	0.979239	65	2.6768	6.20323e-11	3.01807e-09	MYLK PLEKHA7 TRAF5 CEACAM6 DRAM MPZL2 IL13RA1 COPZ2 JAG1 CTNND1 STOM CXCR7 SASH1 OLFML2B FOXA3 COL1A2 VASN ABCC6 EPB41L4A COL5A2 C10orf116 TWSG1 CASP7 7A5 TACC1 FZD4 RFTN1 USP53 AQP3 FXYD3 SDC1 CAV2 FERMT2 STK38L TMEM45B ENAH PTK6 IL1R1 REXO2 ROCK2 S100A14 GALNT3 FAM108C1 RAB27B EPN3 ANKRD22 ACVR1 RAI2 EMP1 TACSTD2 FAS CENTD3 CGN LATS2 PMP22 ATAD4 SWAP70 MYO1B LRRC1 RIN2 LOXL1 GPR39 TRAF4 PVRL4 C…
V$TEF1_Q6	226	217	0.960177	36	4.05346	6.59522e-11	3.19034e-09	TSPAN9 PTPRF PRKCDBP CGN LAMC1 EPS8L2 LAMB3 MCAM EPHA2 TNKS1BP1 NNMT LMOD1 CYR61 FIBIN SLC39A13 SWAP70 LMNA TMPRSS4 VCL MRGF MFAP5 TINAGL1 RASAL2 FOLR1 ARHGAP29 LRRN4CL CACNA1E NID1 LOXL4 SHC1 C1orf116 CNN3 SCNN1A NES PDZK1IP1 CTTNBP2NL
REACTOME_EXTRACELLULAR_MATRIX_ORGANIZATION	87	86	0.988506	22	6.95391	6.73082e-11	3.23733e-09	CRTAP MMP24 COL1A1 COL1A2 COL3A1 COL4A1 COL4A2 COL5A1 COL5A2 COL6A1 COL6A2 COL6A3 COL8A1 COL12A1 COL15A1 MMP2 P4HB PCOLCE TPSAB1 COL14A1 PLOD3 ADAMTS2
LI_WILMS_TUMOR_VS_FETAL_KIDNEY_2_DN	51	50	0.980392	17	10.3875	7.07878e-11	3.36622e-09	CDH1 ITGAV DAB2 COL4A2 TIMP3 FZD1 THBS1 COL4A1 SDC1 PMP22 COL5A1 GNG11 SEMA3C COL5A2 TGFBR3 DDR2 TGFBR2
SASAI_RESISTANCE_TO_NEOPLASTIC_TRANSFROMATION	50	50	1	17	10.3875	7.07878e-11	3.36622e-09	GJB3 AMOTL2 IL6ST TNFRSF11B COL5A2 TAGLN TNFRSF1A COL1A1 PDGFRB LAMB2 CAV1 ADAMTS1 WISP2 FBLN5 PCOLCE CTGF FSTL1
NAKAMURA_ADIPOGENESIS_EARLY_DN	38	38	1	15	13.1368	7.9034e-11	3.73724e-09	ITGA3 TIMP3 TNFRSF11B POSTN RAI14 COL15A1 CALD1 THBS2 DAB2 ABI3BP PRSS23 STK38L CYR61 ITGAV SERPINE1
HATADA_METHYLATED_IN_LUNG_CANCER_UP	390	381	0.976923	50	3.09718	1.03298e-10	4.85734e-09	SPAG6 RARRES2 PDLIM1 TMEM150 C1QTNF1 FAM83F COL1A2 COL5A1 TMEM179B SNX33 COL1A1 DLC1 CYYR1 PIK3R5 CLEC1A FBLIM1 TSHR PLCB2 COPZ2 CD93 DYDC2 TAGLN CSF1 C13orf33 TMED2 EFCAB1 C1orf92 GIMAP8 TGFBI TRAF5 MMRN2 COL14A1 ADAMTSL4 C13orf26 ASAM PTRF TMEM204 SYDE2 AMIGO3 C10orf116 SCARF2 MARVELD1 CD81 ANGPTL2 CXorf36 IGFBP4 BCOR HPN NOS3 DLEC1
AIGNER_ZEB1_TARGETS	35	33	0.942857	14	14.8247	1.06317e-10	4.97152e-09	MPZL2 TACSTD1 CRB3 CDH1 CLDN7 SFN TMEM30B GJB3 TACSTD2 PKP3 MARVELD2 NA DSC2 F11R
NAKAYAMA_SOFT_TISSUE_TUMORS_PCA2_DN	80	80	1	21	7.19543	1.0748e-10	4.9981e-09	MAOA CLDN5 ADIPOQ LMOD1 C10orf116 GPC3 ADH1B RAPGEF3 CHRDL1 CLEC3B GPX3 SEMA3G FABP4 SVEP1 CFD ABCC6 NPR1 FZD4 AOC3 PLIN ABCA8
WANG_MLL_TARGETS	289	288	0.99654	42	3.48829	1.21513e-10	5.61966e-09	MMP2 SMPDL3B SLIT3 GLT8D2 SCARF2 FAM26E BAIAP2L1 SVEP1 S1PR3 PKP3 THBD PTPRM TGFBR3 FOXS1 ZNF503 FBXL7 CCDC80 COL14A1 EDA C6orf206 SASH1 MAPK13 ASAM ABI3BP MRC2 SLCO2A1 RAB3IL1 THBS2 EMILIN1 ASPN FABP4 ABCA9 PARP14 DPYD ISLR MGP COL6A1 COL6A2 DAB2 POSTN TGFBI MST1R
WONG_ENDMETRIUM_CANCER_DN	82	81	0.987805	21	7.07523	1.38613e-10	6.37543e-09	SFRP4 ECM2 NID1 CD248 GAS6 LTBP4 GPR133 COL14A1 CRISPLD2 EHD2 COL3A1 OGN EMILIN1 PLEKHH2 SCARA5 EFEMP1 SRPX VGLL3 GLT8D2 DCN LMOD1
THUM_SYSTOLIC_HEART_FAILURE_UP	423	409	0.966903	52	2.98849	1.40857e-10	6.44343e-09	SELM CALU ASPN AIF1 SDPR TncRNA PDLIM7 MFAP4 LAIR1 ANGPT2 GADD45B APBB2 CRTAP SELP RBMS3 TGFBR2 MAN1A1 TMED2 CLIC4 ARHGDIA LOXL1 EHD4 FAS GIMAP1 TM4SF1 FPR3 PPFIBP1 C1QB C10orf10 VAMP8 CTNNA1 C1QA THBS1 CALCRL MS4A6A C3AR1 CLEC2B SFRP4 TNFRSF11B MS4A4A C1S MSR1 SHC1 VGLL3 SCARB2 SYPL1 CTSC C1QC VSIG4 SEC61A1 ENG CNN3
MODULE_18	451	448	0.993348	55	2.87465	1.57839e-10	7.18124e-09	CNN3 EMP2 IFI16 PCOLCE GPNMB TM4SF1 AEBP1 COL4A1 FLNA PRSS23 CRIM1 SRPX THBS2 FN1 ITGB5 GNG11 SEMA3C TNFRSF10B CAV1 CD151 TPM2 SERPINE1 WWTR1 SMTN LAMB1 TNC SDC1 TRIB2 CALU HEG1 CADM1 ITPR3 TIMP3 PPT2 ANXA2 KRT18 CTSC PROCR SLC4A2 ITGA3 VSIG4 LAIR1 AGPAT2 NEURL CARD10 RIBC2 CHST3 IFRD2 SMPDL3B PIGR SEMA3F C5orf15 DLEC1 TGIF1 FKBP9
PETRETTO_CARDIAC_HYPERTROPHY	34	34	1	14	14.0839	1.72789e-10	7.81915e-09	FN1 NID1 FSTL1 LTBP3 CRIM1 EFEMP1 ACTA2 MFAP5 ASPN OGN TM4SF1 COL5A2 TAGLN LOXL1
REACTOME_CELL_JUNCTION_ORGANIZATION	78	75	0.961538	20	7.3459	2.19045e-10	9.85937e-09	CDH5 FERMT2 CLDN4 CLDN7 CTNNA1 CTNND1 CADM1 ILK LAMA3 LAMB3 F11R FBLIM1 PARVA RSU1 CLDN5 PVRL4 PARD6B CRB3 CD151 CDH1
MIKKELSEN_MEF_LCP_WITH_H3K4ME3	128	126	0.984375	26	5.26988	2.28092e-10	1.02119e-08	GBP1 COL6A1 C1orf85 TNKS1BP1 ECSM2 TENC1 LUM ECM2 PCOLCE TBXA2R OGN MRGF COL3A1 NNMT PDGFRB SERPINF1 PRRG2 POSTN EMILIN1 ANGPTL2 MMP19 C2orf62 OLFML1 C6orf118 WISP2 ASPN
KHETCHOUMIAN_TRIM24_TARGETS_UP	47	47	1	16	10.3989	2.51684e-10	1.12086e-08	KRT18 COL1A1 ITGAV CDH1 COL4A1 SPARC CYBB SERPINE1 COL4A2 LGALS3 COL1A2 EMP1 ICAM1 TGFBR2 CDKN1A RAI14
MEK_UP.V1_UP	196	196	1	33	4.11808	2.74722e-10	1.21326e-08	CEACAM5 COL5A2 CEACAM6 ALDH3A1 LOXL1 TGFBI PPAP2A EPHA2 LPHN2 AQP3 MALL C1orf106 MYO1D RAI2 LRP5 TMPRSS4 GPX3 TNFRSF11B MAN1A1 FERMT2 MAOA B3GNT3 MPZL2 RAI14 NPC2 PDLIM7 EPHA1 LAMC1 GPX2 RFTN1 NEDD9 MXRA7 CLDN4
LIEN_BREAST_CARCINOMA_METAPLASTIC	35	35	1	14	13.414	2.75315e-10	1.21326e-08	THBS1 TIMP3 PKD2 HTRA3 SPARC LUM POSTN THBS2 RARRES2 P4HB COL18A1 SFRP4 MXRA8 MCAM
ALCALAY_AML_BY_NPM1_LOCALIZATION_UP	140	137	0.978571	27	4.97716	3.08875e-10	1.35406e-08	ITGA5 LMNA LTBP1 IGFBP2 MMP2 JAG1 CFH DSC2 SEMA4C RRBP1 CTNND1 PLS1 LAMB2 RAB13 BIK C3AR1 KRT18 AQP3 TMBIM1 ACVR1 ABCC6 SDPR DRAM LUM DEFB1 CTNNA1 ITGB5
SINGH_KRAS_DEPENDENCY_SIGNATURE_	20	20	1	11	24.5358	3.23963e-10	1.41285e-08	TMEM45B LAMA3 FGFBP1 SH2D3A RDHE2 C1orf116 LAD1 CLDN7 MST1R MAOA PRSS22
GGGTGGRR_V$PAX4_03	1294	1277	0.986862	112	2.01192	3.28921e-10	1.42707e-08	SERPINE1 ZNF503 PTRF PMP22 EMILIN1 PKP3 SEMA3G HYAL2 ARHGEF15 SERPINB5 FIBIN P4HB NHLRC2 OPRL1 AXL LRP1 LRP5 BMPR2 NTN4 CDKN1A SPRY4 CNTN6 SH2D3C EDA RAB25 ABI3BP GPR133 DCUN1D3 EPHA1 TNKS1BP1 GPX2 TIE1 SEMA4C HSPG2 ASAM PDGFB WNT2 RBMS2 RBMS3 ATOH8 SPA17 CADM1 FOLR1 PLEKHA4 ITGA5 GRB7 SHC1 MSN FERMT2 TRIB2 TNS1 PPAP2B CRIM1 STARD13 A2M PLS3 RUNDC3A PTPRF ADAMTS9 PVRL4 PROCR SPHK1 DCHS1 HSPA12B T…
AZARE_NEOPLASTIC_TRANSFORMATION_BY_STAT3_DN	121	119	0.983471	25	5.38721	3.37705e-10	1.45768e-08	SLC4A7 PALLD JAG1 GPX3 CALU ITGB6 COL5A1 FN1 IFI16 THBS1 MAN1A1 TncRNA COL5A2 CLIC4 LTBP1 MCL1 FGFBP1 NNMT CALD1 C3orf64 IL13RA1 TNC GNG11 TGFBR2 IFI27
BERENJENO_ROCK_SIGNALING_NOT_VIA_RHOA_DN	48	48	1	16	10.0737	3.60821e-10	1.5495e-08	SPARC COL4A1 FERMT2 NRP1 EXT1 PRSS23 AMOTL2 PDLIM7 MYH9 ACTA2 COL4A2 VCL WWC2 CSF1 LPP COL5A2
NAKAMURA_TUMOR_ZONE_PERIPHERAL_VS_CENTRAL_UP	285	275	0.964912	40	3.47309	3.6291e-10	1.55056e-08	FN1 THBS1 CMTM3 TGFBI LATS2 PALLD LAMA4 PODXL ADAMTS1 LAMA3 COL4A1 GPR39 EFEMP1 MFAP5 EMP1 CAV1 TACC1 ITGB5 COL1A2 FBLIM1 ACOT9 COL3A1 MMP2 CALD1 COL12A1 CRIM1 CYGB LOC54492 CCDC80 GPX2 ITGB6 CNN3 CAV2 MYH9 PRSS23 VCL ZBED2 LTBP1 CENTD3 AXL
WILCOX_PRESPONSE_TO_ROGESTERONE_DN	66	62	0.939394	18	8.25375	3.78667e-10	1.60972e-08	FN1 LOXL2 COL1A2 COL6A1 COL5A2 THBS1 ABCC6 ATP2B4 MMP2 CPM IGFBP2 ARHGDIA PDLIM7 CLIC4 COL1A1 MGP FAM38A MYL9
CLASPER_LYMPHATIC_VESSELS_DURING_METASTASIS_DN	36	36	1	14	12.8009	4.30704e-10	1.82173e-08	LTBP1 COL6A1 COL6A3 COL3A1 SEMA3C COL1A2 COL6A2 COL5A2 S1PR3 LAMA2 SDC1 LOXL1 PCOLCE COL5A1
MIYAGAWA_TARGETS_OF_EWSR1_ETS_FUSIONS_DN	229	221	0.965066	35	3.8309	4.47175e-10	1.88193e-08	LOXL2 TNFRSF11B ITGA11 GPNMB COL5A1 VASN FIBIN SRPX SNX9 PDZRN3 MATN2 COL3A1 SERPINE1 CLCF1 RFTN1 COL8A1 GLT8D2 DAB2 IL1R1 VGLL3 COL1A2 ARHGEF5 SPARC EGFR LTBR LTBP1 LUM PPAP2B NRP1 SLC4A7 CCDC80 RBMS3 OSMR SEMA3C FILIP1L
MIYAGAWA_TARGETS_OF_EWSR1_ETS_FUSIONS_UP	259	255	0.984556	38	3.5695	4.92721e-10	2.06068e-08	JAG1 KRT19 C13orf33 GRK5 EPHB3 ROCK2 CD99 ICAM1 NID1 ELN PODXL SH2B3 CMTM3 GALNT3 FAM176B LOC57228 SEMA3F TM4SF1 FAS MALL ADCY4 FBLN5 EPHA2 LOC54492 KRT18 HMCN1 FZD4 MAPK13 ICAM2 C9orf116 RARRES2 EFNB1 EMP2 CDC42EP5 APOL6 ECSM2 IGFBP2 RAMP2
MODULE_321	112	112	1	24	5.52085	4.94543e-10	2.06068e-08	TGFBR2 ITGB5 TNFRSF10B LTBP1 EPHA2 CTSC PROCR AKAP2 ITGA5 FERMT2 ITGA3 RRAS COL18A1 FAS ITGAV VCL TWSG1 SHC1 MYH9 CORO1C S100A10 EHD4 EXT1 NRP2
TRANSMEMBRANE_RECEPTOR_ACTIVITY	418	411	0.983254	51	2.90356	5.04032e-10	2.08987e-08	OSMR LPHN2 PTPRM PTPRF PTPRG LIFR MST1R IL1R1 TGFBR2 FPR3 MSR1 CMKLR1 AXL IL15RA EGFR C3AR1 TEK GABRP TBXA2R CLDN4 TIE1 TSHR ACVR1 CD4 FLT1 FLT4 IL6ST GPR133 PDGFRB EFNA4 BAI3 KDR GRK1 NRP2 NRP1 ACVRL1 ICAM1 GRM1 CLEC1A AVPR2 FZD4 ELTD1 CSF1R DDR2 CALCRL SCARF1 TNFRSF1A CRIM1 PTPRB GPR116 F2R
LINDGREN_BLADDER_CANCER_HIGH_RECURRENCE	49	49	1	16	9.76813	5.1206e-10	2.11275e-08	HTRA3 MCAM COL18A1 COL4A2 MSN COL1A2 MGP NRP2 COL5A2 MYLK ABI3BP AEBP1 LAMA4 MYL9 MYADM SPARC
TRANSMEMBRANE_RECEPTOR_PROTEIN_TYROSINE_KINASE_ACTIVITY	43	43	1	15	10.7853	6.17718e-10	2.53626e-08	NRP2 NRP1 DDR2 TEK TIE1 CRIM1 CSF1R EGFR FLT1 FLT4 AXL KDR PDGFRB EFNA4 MST1R
BROWNE_HCMV_INFECTION_48HR_DN	504	492	0.97619	57	2.6915	6.81964e-10	2.78645e-08	POSTN FLT3LG LPP FLNA GALE OSMR TJP1 TGFBI CACNA1E GOLGA2 OPN1SW COL6A2 NGF PCSK7 LAMB1 FN1 IGFBP4 EFEMP2 ABCA6 ACPP CD151 MDFIC PRKD3 FKBP9 LAMA2 PTPN21 DDR2 SDC1 ECM2 TAGLN PRRG2 RBPMS COL6A1 MYL9 PTRF C3AR1 TMEM109 ADAMTS2 HSPG2 DUSP1 THBS2 ARHGAP6 PTGIR LOXL2 LMOD1 SLC7A7 SOCS3 CHST3 EFEMP1 ITGA3 SVEP1 FBLN5 SLCO2A1 RAI14 MATN2 AKR7A3 HEG1
EXTRACELLULAR_MATRIX_PART	57	57	1	17	8.56828	7.30659e-10	2.97099e-08	COL1A2 LAMC1 LUM COL3A1 LAMB2 COL6A3 COL8A1 LAMB1 COL18A1 COL4A2 EFEMP2 COL15A1 COL5A2 COL5A1 LAMA2 LAMA4 LAMA3
MODULE_474	17	17	1	10	28.6541	8.65906e-10	3.50401e-08	IGFBP2 WISP2 CYR61 LTBP1 NEDD9 SOCS3 NOV CTGF IGFBP7 SHC1
BONOME_OVARIAN_CANCER_SURVIVAL_SUBOPTIMAL_DEBULKING	510	496	0.972549	57	2.66659	9.25136e-10	3.72578e-08	NID1 PRKD3 HEPH AVPR2 ABCA8 COL15A1 DCN AP1M2 C7 RARRES2 ARHGEF10 PTRF SMPDL3B SOCS3 EFEMP1 FAM83E PSD3 SLC25A10 PPAP2B IL6ST ECM2 MAOA SPRED2 ECE1 CAV2 KDR PKP3 NHLRC2 RAI14 GPR39 CAV1 STOM F2R LOC57228 SH2D3A ADAM15 ADAMTSL3 PDZRN3 CSF1 CRTAP C3orf64 SEMA3C IGFBP4 TFPI SLC12A4 CLCF1 CALCOCO2 SEMA3F DCHS1 ADAMTS7 GPR116 FILIP1L LMOD1 EIF2AK3 HDHD3 LAD1 ARHGAP6
LINDGREN_BLADDER_CANCER_CLUSTER_1_DN	378	369	0.97619	47	2.98575	1.02119e-09	4.09304e-08	DAB2 ADAM15 MGP LOXL2 AMOTL2 MGAT1 COL5A2 VASN ABI3BP COL15A1 TNFAIP1 KLHL6 EFNA1 SLC43A3 MOCS1 NRP2 EMP2 P4HB PMP22 MCAM COL4A2 GPX3 NES CLIC4 HTRA3 FILIP1L RAI14 MYLK COL18A1 SLFN11 PMM2 TJP3 PRSS8 CGN THBD CYR61 TNC NEDD9 MYL9 ENAH LAMA4 LOC54492 GRK5 SBNO2 CLDN4 RAB17 PDGFRB
AKT_UP.V1_DN	187	185	0.989305	31	4.08888	1.07089e-09	4.27189e-08	CD248 SASH1 EFEMP1 CAV2 C1R SLIT3 S1PR3 CXCR7 KRT15 NID1 EFEMP2 TENC1 PDZRN3 C1S PTGIS SCARA5 HEBP1 OGN MATN2 FKBP11 ISLR MYOC PPAP2B TIMP3 FANK1 FMO2 IFRD2 DRAM FAS IL13RA1 SLC39A13
PLASARI_TGFB1_TARGETS_10HR_UP	199	197	0.98995	32	3.94117	1.2955e-09	5.14348e-08	CRISPLD2 TIMP3 PDGFB ITGB3 TNC SFN FLT1 CTGF TNFRSF11B GMPPB STK38L PLK3 JAG1 ITGA5 GADD45B SERPINE1 MYO1D ALS2CL FOXS1 ELN MCAM CMKLR1 AXUD1 NES CARD10 PPP1R15A FSTL3 GALNT3 GJB3 SPHK1 NGF BAIAP2L1
HUPER_BREAST_BASAL_VS_LUMINAL_DN	59	59	1	17	8.16	1.32608e-09	5.24021e-08	FUT3 KRT18 EFEMP1 CLDN4 MALL MYO5C LOXL1 KRT15 KRT19 CYR61 IGFBP4 BIK CLDN7 GABRP TNFAIP2 CNN3 TM4SF1
RUTELLA_RESPONSE_TO_HGF_UP	418	410	0.980861	50	2.84404	1.35699e-09	5.33728e-08	CALHM2 C1QA CCR5 CD81 SERPINE1 SPARC RBM47 SERPINF1 RAB13 CD2AP PPAP2B LAIR1 NRP1 FILIP1L LEPROT C1S CRIM1 CD84 LILRB4 SP140L IL1R1 IL6ST STOM SCARB2 CMKLR1 EMILIN1 PSD3 GPNMB SPHK1 PLOD3 MAOA JAG1 SLC43A3 CLIC2 MMP2 EMP1 VSIG4 LGALS3 C3AR1 SPRED2 CPM RIN2 ANXA2 CCRL2 DAB2 CD59 RFTN1 CYBB PPAP2A CCR1
BMI1_DN.V1_UP	147	146	0.993197	27	4.59971	1.36376e-09	5.33896e-08	ITGA5 TAGLN SLCO2A1 LAMB3 TEK ACTA2 FAM38A CRISPLD2 JAG1 CSF1 PDCD1LG2 NRP2 EPHA2 TIMP3 MFAP5 LTBP4 TIE1 SEMA3G CHST3 NA ITGB6 ITGA3 C3AR1 CXCR7 PODXL NOV LRP5
VERRECCHIA_DELAYED_RESPONSE_TO_TGFB1	39	39	1	14	11.2656	1.49548e-09	5.82754e-08	ITGB3 THBS2 IGFBP4 ITGA5 TNC SEMA3F ILK THBS1 COL8A1 LAMB1 CTNNA1 MMP2 TNFRSF1A EPHA2
GOZGIT_ESR1_TARGETS_DN	781	738	0.944942	74	2.30171	1.53374e-09	5.94907e-08	DPYD CD99 ANKRD50 TRIB2 PRSS23 THBS1 TMEM45B APBB2 JAG1 MYO1B COL18A1 SCNN1A MAN1A1 IFI27 CEACAM6 B3GALNT1 PPAP2A RBMS2 RAB27B ENAH 7A5 GPNMB PRSS8 CXCR7 SEMA3C SLC19A2 PLEKHA7 AGR2 COL3A1 GPX2 KDR PSD3 NPC2 HSPC105 MS4A15 LOXL1 NPNT TMPRSS4 LMNA TFPI MARVELD3 CEACAM5 RNF43 CAV2 POF1B NRP1 FAM162B FIGN EFEMP1 C6orf118 TGFBI SLC39A13 RBPMS HMCN1 RFTN1 C4orf32 ATAD4 MAOA SP140L PTPRG C9orf152 STAP2…
MODULE_139	79	76	0.962025	19	6.72532	2.03247e-09	7.84738e-08	KRT19 WISP2 KRT18 TACSTD1 AGR2 CLDN7 SCNN1A CLDN4 CDH1 ARHGEF16 B3GNT3 NA PKP3 PDGFB ARHGEF5 TJP3 ATAD4 MAN1A1 ANKRD50
TGGNNNNNNKCCAR_UNKNOWN	424	415	0.978774	50	2.80446	2.053e-09	7.85808e-08	ADAMTS7 PTRF VASN TMEM178 ARHGEF5 PCOLCE COL6A3 SWAP70 NTNG2 VCL TINAGL1 SLCO2A1 TRAF4 GABRP SPRY1 WISP2 SDC1 EDA CDH5 C1QTNF1 SCNN1A EHD4 PDLIM7 AQP3 EFNB1 PDGFRB AXUD1 RPESP RNF43 SEMA3C LMOD1 CYR61 KANK2 RIN2 STARD13 RAB34 PDGFB STARD8 MSRB3 PODN SFTPC LRRN4CL ITGA1 SCGB1A1 DDR2 SDPR ARHGAP8 RBM35B PCDHGC3 HPN
NAKAMURA_LUNG_CANCER_DIFFERENTIATION_MARKERS	14	14	1	9	36.0738	2.05391e-09	7.85808e-08	CLDN5 DNAI2 RP11-589B3.4 SFTPC SFTPB RFTN1 SCGB1A1 RARRES2 LRRC50
MCBRYAN_PUBERTAL_BREAST_3_4WK_UP	214	212	0.990654	33	3.74695	2.19805e-09	8.3715e-08	KRT18 TGIF1 CYR61 EFEMP1 LGALS3 FN1 CDH5 LIPG FXYD3 COL8A1 C1orf210 KIAA1522 RAB27B TMPRSS2 TACSTD2 GPR133 GABRP ST14 TNC IGFBP2 SDC1 MRC2 LRP5 TMEM109 PEAR1 CDH1 CRK KRT19 TIE1 FZD1 CD248 TACSTD1 TMEM45B
BAELDE_DIABETIC_NEPHROPATHY_DN	434	429	0.988479	51	2.7631	2.24851e-09	8.52511e-08	RARRES2 FLNA MYH9 MXRA8 C1S MCL1 CTNNA1 ITGB3 IGFBP2 NEDD9 CALD1 MXRA7 LEPROT AXL CALU PODXL MYO1B ITGB5 CTGF OSMR RAI14 ITGA3 SEMA3C FGF9 IGFBP7 GRK5 AIF1 PLS3 DUSP1 F2R ITGAV MYLK ECM2 AASS CRIM1 TGFBR3 AQP3 BMP2 COL3A1 POSTN PALLD TRIB2 GPNMB MYL9 CD2AP SERPINE1 CYR61 LOXL1 FERMT2 C1R PLCE1
KEGG_COMPLEMENT_AND_COAGULATION_CASCADES	69	69	1	18	7.11849	2.56714e-09	9.64627e-08	F2R VWF TFPI A2M C7 CD59 CFH PROS1 SERPINE1 C1S C3AR1 C1QB CFD C1QA C1R C1QC SERPING1 THBD
NAKAYAMA_SOFT_TISSUE_TUMORS_PCA1_UP	76	69	0.907895	18	7.11849	2.56714e-09	9.64627e-08	SERPINE1 NNMT AIF1 DCN EFEMP1 C1S CTSC CSF1R MS4A4A WISP2 C1QA CFH LUM VSIG4 THBS2 THBS1 GPNMB C1QB
MODULE_112	260	259	0.996154	37	3.39348	2.73652e-09	1.0237e-07	GPC3 COL3A1 COL5A2 GPNMB COL15A1 LUM SRPX THBS2 GPX3 CAV1 C7 SMTN TNC C1S ADH1B FABP4 THBS1 PROCR LRRC32 GBP1 GRK5 ITGA3 DEFB1 CEACAM5 PRSS8 MLC1 EDA SERPING1 C1R TNFRSF11B PTPRG PLCB2 LAMA3 SFN COL4A2 A2M MFAP5
SHEDDEN_LUNG_CANCER_GOOD_SURVIVAL_A4	196	193	0.984694	31	3.88582	3.09335e-09	1.15207e-07	C1orf116 AQP3 SFTPB NEDD9 CYP2B7P1 ATP2B4 DLC1 EFEMP1 MALL NOS3 GPR116 RBPMS ZNF750 ICAM1 GPR39 NPR1 SFTPD ARHGEF10 MAOA ABCC6 FOLR1 PLS3 DLEC1 CPM RP11-589B3.4 TENC1 DUSP1 FMO5 SLC34A2 AASS SDPR
MODULE_180	120	113	0.941667	23	5.16896	3.27183e-09	1.21317e-07	KRT19 WISP2 KRT18 TACSTD1 AQP3 AGR2 CLDN7 SCNN1A CLDN4 CDH1 LLGL2 ARHGEF16 B3GNT3 NA HGD GRB7 PDGFB ARHGEF5 TJP3 ATAD4 MAN1A1 ANKRD50 RBM35B
GAUSSMANN_MLL_AF4_FUSION_TARGETS_F_UP	185	183	0.989189	30	3.97956	3.38265e-09	1.24876e-07	EGFR GAS6 TNFRSF11B TEK COL6A1 FBLN1 MFAP5 PLCE1 PDGFB DAB2 C1QTNF1 LIFR FCGRT RRAD OSMR ZFP36L1 CARD10 COL3A1 EPN3 PLAC9 MATN2 OGN LOC389118 GJB3 ADAMTSL4 SPRY1 ADAMTS2 C1R COL6A2 DRAM
RUIZ_TNC_TARGETS_UP	153	152	0.993464	27	4.37725	3.42057e-09	1.25725e-07	COL18A1 SEMA3C FCGRT LTBP3 COL5A2 IL1R1 TBXAS1 PROS1 COL3A1 MAN1A1 COL1A2 RAB17 PDE5A HERPUD1 TRIB2 PDCD4 GBP2 A2M PDGFRB ALDH3A1 PPAP2A IGFBP7 ATP2B4 TM4SF1 OLFML2B C1RL CTSC
FARMER_BREAST_CANCER_CLUSTER_5	19	19	1	10	22.2859	3.76673e-09	1.37846e-07	COL5A2 SERPINF1 SPARC COL5A1 COL3A1 FILIP1L PCOLCE AEBP1 THBS2 COL1A2
SIGNAL_TRANSDUCTION	1634	1608	0.984088	129	1.82883	4.0209e-09	1.4651e-07	OSMR EIF2AK3 GAS6 AXL MARCO MDFIC IL15RA S1PR3 BMPR2 ARHGDIA TBXA2R PKN3 TIE1 SH2D3C SH2D3A ERN1 IL6ST CCR5 CD33 KDR CD59 NRP1 FLT3LG AVPR2 CCR1 BIK PTGIR NEDD9 DEFB1 CSF1R PPIC DDR2 SHC1 ARHGAP29 CD81 PPAP2A PTPRF PTPRG ADAMTS1 MST1R RUNDC3A SPHK1 APOL3 TGFBR3 NOD1 FLNA GNG11 SNF1LK RRAD RRAS EGFR TEK GPR20 TRAF5 TRAF4 GPR39 CCRL2 CLCF1 TSHR APH1A FLT4 LILRB4 PDGFRB CLEC7A TNFRSF11B LTBR CLEC1A …
DELYS_THYROID_CANCER_DN	232	229	0.987069	34	3.54475	4.40279e-09	1.59734e-07	FBLN1 MYOC MATN2 CHRDL1 EMCN HGD TGFBR3 CLDN5 SLC26A4 LIPG TNFRSF11B TFPI GPC3 GNG11 OGN FBLN5 LIFR FMO2 ADH1B CXCR7 MGP TEK CYBRD1 STARD13 CYR61 BMP2 COPZ2 AOC3 ALDH1B1 DCN NPR1 SRPX FOLR1 LAMA2
TAKEDA_TARGETS_OF_NUP98_HOXA9_FUSION_10D_DN	142	134	0.943662	25	4.64267	4.568e-09	1.64736e-07	PPAP2B DAB2 CEACAM6 SRPX IL1R1 MAOA EMP1 FCHO2 LGALS12 CD59 FPR3 A2M NRP1 TMEM45B MAPK13 ST14 TACSTD2 C1QB TGFBI C1QA GPNMB C1QC OLIG1 SERPINF1 OLFML2B
PAPASPYRIDONOS_UNSTABLE_ATEROSCLEROTIC_PLAQUE_DN	43	42	0.976744	14	10.0576	4.5798e-09	1.64736e-07	MXRA7 EMP2 LMOD1 GRK5 TNS1 PTGIS C7orf58 PRELP CRIM1 MYLK FIBIN NOV EGFR PKD2
LINDVALL_IMMORTALIZED_BY_TERT_DN	80	80	1	19	6.28426	5.13452e-09	1.83759e-07	COL3A1 PPAP2B FN1 NNMT SH3PXD2B ISLR LRRC32 SLIT3 HSPG2 ITGB5 ELN TRPV2 CCDC80 LAMA4 CYR61 AKAP2 ANTXR1 HSPC105 SLC43A3
MODULE_63	212	208	0.981132	32	3.69263	5.15233e-09	1.83759e-07	FCGRT ITGB5 LRP1 PDGFRB DDR2 TGFBR3 EPHA2 TEK ITGA3 FOLR1 CYBB SCNN1A TACSTD2 IL13RA1 TRPM2 GABRP MLC1 NRP1 HYAL2 PTPRM TNFRSF11B IL6ST MST1R LIFR TIE1 AXL PTPRF ITGA9 LILRB4 KDR CLIC2 KCNJ8
SENESE_HDAC1_TARGETS_DN	260	254	0.976923	36	3.35991	5.54027e-09	1.96761e-07	MRC2 DAB2 TGFBI FBLN1 ZNF503 F2R LOXL4 FOLR1 EPS8L2 COL3A1 COL5A1 MYLK LAMB2 LOC387763 PHLDB2 S100A10 PTRF ENAH NOTCH3 COL12A1 ROCK2 KIAA1522 DNAJC1 SDC1 EFEMP2 C9orf135 PKD2 COL1A1 FKBP7 MYH10 RBPMS FSTL1 TNS1 FOXS1 GLIS2 AASS
WESTON_VEGFA_TARGETS	108	107	0.990741	22	5.23115	5.87203e-09	2.07668e-07	CD34 COL6A3 ELN MMP2 NNMT IFI27 GJA4 TIE1 MGP CXCR7 KRT18 EFEMP1 KDR C1S ANGPT2 VWF FGFBP1 COL1A2 COL6A1 POSTN COL5A1 ICAM2
CROONQUIST_NRAS_VS_STROMAL_STIMULATION_DN	99	98	0.989899	21	5.50878	5.94189e-09	2.09259e-07	IGFBP7 ACTA2 PPP1R15A CTGF POSTN COL6A3 TPM2 CD81 COL4A1 SBNO2 DUSP1 C10orf10 LAMB1 IGFBP4 COL1A2 NOTCH3 THBS2 SPARC LAMA4 TGFBI SFTPB
BERTUCCI_INVASIVE_CARCINOMA_DUCTAL_VS_LOBULAR_DN	46	43	0.934783	14	9.71057	6.49253e-09	2.27698e-07	TGFBR2 F2R MFAP4 MRGF ELN VWF CD34 CAV1 CIDEC FABP4 ABCA6 EMCN ADIPOQ TEK
TARTE_PLASMA_CELL_VS_PLASMABLAST_UP	398	379	0.952261	46	2.82176	7.17933e-09	2.50601e-07	EFNB1 TIMP3 TPT1 COL1A1 AEBP1 IGFBP4 RBPMS COL4A1 SERPING1 FSTL1 TNC FLT4 CSF1 SGSH LRP1 HERPUD1 TNFAIP2 DUSP1 COL14A1 SMPDL3B C1S CD34 FCGRT KRT6C RAB13 TJP1 NOTCH4 PCOLCE FLT1 MCAM TGIF1 GPX3 DDR2 SDC1 PPAP2B PLCB2 TBXA2R SYPL1 STXBP1 RBMS2 FOLR1 ARHGEF16 DAB2 SSR4 ITGA3 GPNMB
LIM_MAMMARY_LUMINAL_MATURE_DN	99	99	1	21	5.43793	7.20511e-09	2.50601e-07	AEBP1 FSTL1 COL4A2 COL4A1 TGFBR3 COL6A1 NES CALD1 COL6A2 FAS PKD2 DAB2 EGFR WTIP AKAP2 GAS6 LTBP4 CYGB TINAGL1 PDZRN3 FZD1
LINDSTEDT_DENDRITIC_CELL_MATURATION_D	68	66	0.970588	17	6.99189	8.75415e-09	3.03225e-07	PPAP2B DAB2 ITGA5 RBMS2 NPR1 SYPL1 CLEC2B FCGRT CD99 AQP3 CCR1 TGFBI IFI16 CTNND1 LAPTM4A ITGAV CDH1
SARRIO_EPITHELIAL_MESENCHYMAL_TRANSITION_DN	154	149	0.967532	26	4.28025	9.78565e-09	3.36824e-07	FGFBP1 CDH1 ERRFI1 IFI16 IFITM3 TncRNA IL1R1 AQP3 DSC2 TGFBR3 SEMA3C F11R PDZK1IP1 KRT19 STOM EFNA1 MAOA C1S TFPI ENG LAMB2 TACSTD2 GBP2 CALD1 CYBRD1 FXYD3
SENESE_HDAC2_TARGETS_DN	133	129	0.969925	24	4.62324	9.80418e-09	3.36824e-07	TAGLN FKBP9 CXCR7 FOXS1 LOXL1 SFTA1P NTN4 TIMP3 SDPR MYL9 AQP1 LUM MFAP5 GPNMB IGFBP7 MATN2 PLCE1 COL1A1 COL3A1 PDLIM1 JAG1 MMP24 EFEMP2 COL5A2
LAIHO_COLORECTAL_CANCER_SERRATED_UP	112	110	0.982143	22	5.05147	1.00689e-08	3.44511e-07	DPYD ANXA2 CEACAM6 PMP22 PPIC C1S C5orf15 IL6ST MRLC2 CAV1 LAMB1 RIN2 PLS1 SPARC LAMC1 PALLD IFI27 GBP1 POSTN EMP1 TM4SF1 CTGF
CHEN_LVAD_SUPPORT_OF_FAILING_HEART_UP	103	101	0.980583	21	5.30153	1.051e-08	3.57496e-07	HYAL2 CALD1 POSTN LAMB1 MFAP4 FNDC3B SERPINE1 FSTL3 GADD45B TIMP3 CYR61 NES CTGF NID1 PPAP2A C10orf10 VCL MCL1 CDKN1A TMEM204 CHST3
MODULE_220	333	333	1	42	2.94303	1.05333e-08	3.57496e-07	COL1A1 EMP2 COL6A3 CALD1 AEBP1 LUM FLNA ITGB5 PDGFRB DDR2 SEMA3C TGFBR3 EMP1 EPHA2 TEK TNFAIP2 KRT15 CD4 EDA NRP1 NEURL SLIT3 FLT1 EFNB1 CSF1 MGP JAG1 GRB7 MST1R PTPRG ACTA2 NGF WNT2 LAMA3 FGF7 SERPINF1 CTGF PMP22 EPHB3 LAMA2 LAMB3 MFNG
GRAESSMANN_APOPTOSIS_BY_SERUM_DEPRIVATION_UP	552	545	0.987319	58	2.44281	1.14191e-08	3.86002e-07	C1R CLCF1 COL3A1 PTPN21 OSMR DLC1 LIFR MYOC CASP7 LGALS12 SAMHD1 NOV PRELP RBM43 IFI16 ERN1 CD59 COL5A2 CORO1C RIN2 MOCS1 TBXA2R ELN IL1R1 FSTL1 SLFN12 EFNB1 CUL4A LOC389118 WISP2 CSF1 PHLDB2 EHD2 AQP1 CRB3 C1orf172 ZNF503 IGFBP7 SPRY1 PDGFRB IGFBP4 COL14A1 FAS FGFBP1 FOLR1 TM4SF1 SURF4 CTGF GADD45B PPAP2B TRIB2 OGN PRSS23 ADAMTS10 ZFP36L1 NNMT ABI3BP NEDD9
WAMUNYOKOLI_OVARIAN_CANCER_LMP_DN	199	193	0.969849	30	3.73329	1.20889e-08	4.07009e-07	CALD1 GPNMB OLFML1 IFI16 LAMA4 SPRY1 CAV1 DCN PROS1 DPYD PPAP2A TTC28 MYH10 KDR CRIM1 PKD2 DAB2 FERMT2 FBXL7 DDR2 BNIP2 EFEMP1 PROCR PTPN21 COL8A1 PMP22 PTPN12 TIMP3 C1S CCDC80
SERVITJA_ISLET_HNF1A_TARGETS_UP	163	161	0.98773	27	4.08179	1.23706e-08	4.14835e-07	PMP22 CSF1 ANXA2 COL3A1 PCOLCE C1QB EFEMP2 MSN C1S RBMS3 COL5A2 SCARF2 IFITM3 AEBP1 POSTN LGALS3 COL6A1 PLXND1 PROCR SDC1 COL18A1 TNFAIP2 EFEMP1 THBS2 MCAM CTSC C1QC
TSAI_RESPONSE_TO_RADIATION_THERAPY	32	32	1	12	12.0509	1.26156e-08	4.20377e-07	THBS1 COL6A2 TGFBR3 CTGF TGFBR2 CYR61 COL6A3 COL6A1 SERPINE1 COL4A1 TNFRSF11B A2M
PID_SYNDECAN_1_PATHWAY	46	45	0.978261	14	9.08374	1.26358e-08	4.20377e-07	COL6A3 SDC1 COL1A2 COL5A2 COL12A1 COL5A1 COL3A1 COL14A1 COL8A1 COL4A1 COL6A2 COL15A1 COL6A1 COL1A1
YAO_HOXA10_TARGETS_VIA_PROGESTERONE_UP	79	76	0.962025	18	6.25675	1.35829e-08	4.50108e-07	REM1 LAMA2 KRT15 CLDN5 ADIPOQ B3GALNT1 RARRES2 FLT1 GAS6 INMT AQP1 THBD PROS1 ELN SDPR CFD TENC1 SERTAD1
REACTOME_AXON_GUIDANCE	251	240	0.956175	34	3.35384	1.47977e-08	4.8844e-07	PAK4 MRLC2 MYL9 COL1A1 COL1A2 COL3A1 COL4A1 COL4A2 COL5A1 COL5A2 COL6A1 COL6A2 COL6A3 EGFR PLXND1 CNTN6 ITGA1 ITGA5 ITGA9 ITGAV ITGB3 LAMB1 LAMC1 MSN MYH9 MYH10 ENAH NTN4 RRAS SLIT3 TLN1 NRP2 NRP1 ROCK2
NING_CHRONIC_OBSTRUCTIVE_PULMONARY_DISEASE_UP	157	152	0.968153	26	4.17784	1.50318e-08	4.94228e-07	IL1R1 A2M CDH5 CLDN5 DCN ITGA5 INMT NPC2 CYBRD1 CLEC3B ABCA8 EGFL7 RAMP3 RARRES2 IGFBP4 VWF PKD2 GGTLC1 PVRL4 CTGF VAMP8 CDKN1A CYR61 TPM2 SDC1 TM4SF1
Notch	105	103	0.980952	21	5.17252	1.51742e-08	4.9697e-07	ITGA3 CDKN1A CTNNA1 CDH1 KRT15 EMP2 PKP3 CLDN4 COL4A1 CSF1R TNFRSF1A NOD1 KRT19 KRT18 JAG1 ICAM2 NA NOTCH3 DLL4 FBLN1 FN1
AMIT_EGF_RESPONSE_480_HELA	164	163	0.993902	27	4.02146	1.62305e-08	5.29505e-07	SORBS3 NEDD9 COL4A1 RRBP1 PDLIM7 TACSTD2 IGFBP4 SYDE1 COL4A2 SERPINE1 PPAP2B ITGB5 ITPR3 MALL PARVA TM4SF1 EGFR TRAF4 SMTN SPHK1 LTBR ITGA5 ARHGDIA EXT1 OSMR SFN PTPRF
KEGG_LEUKOCYTE_TRANSENDOTHELIAL_MIGRATION	118	113	0.957627	22	4.88461	1.69197e-08	5.49858e-07	CDH5 MMP2 CTNNA1 PIK3R5 VCL CTNND1 RAPGEF3 NA MYL9 CLDN5 ICAM1 ESAM F11R MAPK13 CD99 CLDN7 MRLC2 CLDN4 ROCK2 RAP1B MSN CYBB
ORGAN_DEVELOPMENT	571	565	0.989492	59	2.39178	1.70072e-08	5.50575e-07	CTGF MYH9 SERPINF1 TAGLN EIF2AK3 EMCN SPHK1 FGF7 EGFL7 CMKLR1 CSF1 COL6A3 PKD2 CENTA2 MGP COL1A2 COL1A1 EDA TIE1 IFI16 ACVR1 DCN CD4 COL4A2 COL5A2 ANXA2 POSTN COL12A1 PRELP KRT19 KRT15 LAMC1 EXT1 ELN ITGA11 LAMB3 LAMB1 COL18A1 BMP2 LAMA2 LAMA3 NOTCH4 ENG ACVRL1 NRP1 TNFRSF11B SHROOM4 NPR1 CLEC3B ROBO4 PLCE1 GYLTL1B EMP1 SFTPD SFTPB AEBP1 SMTN SPARC IGFBP4
PID_A6B1_A6B4_INTEGRIN_PATHWAY	46	46	1	14	8.79974	1.73668e-08	5.57924e-07	CDH1 LAMA2 LAMB1 LAMB3 LAMA3 EGFR PMP22 SHC1 LAMA4 LAMB2 LAMC1 MST1R CASP7 SFN
MODULE_259	46	46	1	14	8.79974	1.73668e-08	5.57924e-07	MYLK CDKN1A PDGFRB DDR2 EPHA2 TEK GRK5 IL13RA1 NRP1 GRK1 EFNA4 MST1R TIE1 AXL
CROMER_TUMORIGENESIS_UP	63	61	0.968254	16	7.16039	1.80302e-08	5.74807e-07	POSTN COL1A2 LAMB3 SPARC SERPINE1 COL5A2 LUM COL3A1 COL1A1 COL4A1 FN1 LAMA3 TNC COL4A2 MYO1B PLOD3
MARTINEZ_RB1_AND_TP53_TARGETS_UP	601	594	0.988353	61	2.34926	1.80647e-08	5.74807e-07	TWSG1 PRELP CLDN5 CALCOCO2 ADIPOQ LEP MRC2 THBS1 PNPLA2 PRKD3 MFAP5 PTPRG SLC26A7 SLC25A10 TSHR HIPK3 TGFBR2 S100A10 HAVCR2 GBP1 CYR61 LAPTM4A EGFR MYO5B USHBP1 TMED9 EIF4G1 DUSP1 CSF1R PTPRF FABP4 FBLN1 SLC6A4 CAV2 C1QB SERPINF1 RARRES2 STOM FUT2 TGFBR3 MST1R TGFBI CDH5 IL6ST CDKN1A TMEM109 EMP2 MSR1 C5orf15 ITGAV NOV FGFBP1 ANGPTL2 CLCF1 ITGA9 LUM DRAM CIDEC AQP1 MS4A6A CFD
GOTZMANN_EPITHELIAL_TO_MESENCHYMAL_TRANSITION_UP	69	69	1	17	6.58622	1.81174e-08	5.74807e-07	CSF1 COL5A2 COL3A1 CTGF IGFBP7 TIMP3 FN1 COL1A1 COL4A2 PROS1 ACTA2 SERPINE1 COL4A1 TNC PPIC COL18A1 GADD45B
KEEN_RESPONSE_TO_ROSIGLITAZONE_DN	106	104	0.981132	21	5.10868	1.81655e-08	5.74807e-07	GPX3 LPP COL1A2 COL3A1 ELN C1QB DUSP1 TES PTGIS PHLDB2 PMP22 MGP ACTA2 ENAH BNIP2 NPNT CD34 MYLK GADD45B SERPING1 OGN
KAYO_CALORIE_RESTRICTION_MUSCLE_UP	95	95	1	20	5.38207	1.87511e-08	5.8919e-07	COL3A1 ENG CLEC3B FAS FLNA TGFBR2 C1QB LRP1 CNN3 COL1A1 HSPG2 IGFBP4 COL6A3 FN1 COL1A2 MYH9 LUM LAMA2 MYH10 CCR5
DAVICIONI_TARGETS_OF_PAX_FOXO1_FUSIONS_UP	255	254	0.996078	35	3.24861	1.876e-08	5.8919e-07	HEG1 CAV1 CXCR7 ADAMTS1 DUSP1 COL18A1 COL14A1 NRP2 CAV2 KRT18 CYR61 MSN CARD10 NID1 LTBP1 COL5A1 CYBRD1 RAP1B ARHGAP29 THBS1 MCAM MYH9 EMP1 LOXL2 CTSC NNMT HEBP1 S100A10 TGIF1 CADM1 LEPROT FZD1 COL6A2 GPC3 AQP3
KIM_WT1_TARGETS_12HR_DN	209	208	0.995215	31	3.55389	1.91534e-08	5.99309e-07	DUSP1 CUL4A EXT1 DLC1 THBS1 CTGF LAMB1 SEMA3C ZFP36L1 REXO2 APBB2 IGFBP7 EGFR LOC57228 NNMT TNFAIP1 TMED2 RFTN1 HERPUD1 NEDD9 CXCR7 LRRC50 MCL1 CALD1 CYR61 CRIM1 GADD45B CORO1C TMC5 CTNNA1 TGFBR2
PASQUALUCCI_LYMPHOMA_BY_GC_STAGE_UP	283	279	0.985866	37	3.1103	2.08781e-08	6.50855e-07	SEC61A1 ATP2B4 GYLTL1B ANTXR1 ITGB5 TACSTD1 IL6ST RRBP1 MYO1D MPZL2 IFITM3 SDC1 FNDC3B C7orf58 MATN2 UACA RBM47 SMPDL3B ST14 MAMDC2 SELM TMEM150 LAPTM4A TXNDC11 FKBP11 P4HB SURF4 B3GALNT1 SYDE2 RASIP1 REXO2 FAM135A AXUD1 TG TMED9 TJP1 SPINT1
PANGAS_TUMOR_SUPPRESSION_BY_SMAD1_AND_SMAD5_UP	134	134	1	24	4.41254	2.12702e-08	6.60633e-07	MATN2 APBB2 COL12A1 MMP2 EMILIN1 KLHL6 FSTL1 ZFP36L1 NID1 C1QA NEDD9 ALDH1B1 CAV2 PRKCDBP FBLN5 TMEM204 EHD2 RFTN1 FAM110C CLEC7A FAM176B RBMS3 TGFBI PTPN12
JI_CARCINOGENESIS_BY_KRAS_AND_STK11_DN	17	17	1	9	22.5456	2.18845e-08	6.74731e-07	PDGFRB NEDD9 WNT2 LUM FN1 DCN LOXL1 THBS2 MMP2
THUM_MIR21_TARGETS_HEART_DISEASE_UP	17	17	1	9	22.5456	2.18845e-08	6.74731e-07	POSTN ASPN COL1A2 ELN COL5A2 SVEP1 COL1A1 LUM WISP2
FULCHER_INFLAMMATORY_RESPONSE_LECTIN_VS_LPS_DN	463	446	0.963283	50	2.58127	2.24283e-08	6.88974e-07	OLFML2B GBP1 MS4A4A CD4 LAIR1 GADD45B TncRNA CCNL1 MS4A7 GPX3 PARVG HEG1 CCR5 SCARB2 RBM47 STOM AIF1 APOL3 IFI16 FAS MS4A6A CPM C1S CD84 MARCO UNC45A GBP2 DSC2 GNB4 DUSP1 SERPING1 GAS6 FCHO2 IFI27 IFITM3 CD2AP RASEF SOCS3 GIMAP5 C3AR1 CMKLR1 SLFN5 CTSC TGFBR2 CALCOCO2 RIN2 TGFBI GPNMB IL15RA LRRC50
PROTEIN_TYROSINE_KINASE_ACTIVITY	63	62	0.984127	16	7.00448	2.32285e-08	7.10962e-07	NRP2 NRP1 DDR2 TIE1 EGFR PDGFRB EFNA4 MST1R PTK6 TEK CRIM1 CSF1R FLT1 FLT4 AXL KDR
EGFR-mapk	281	281	1	37	3.08454	2.52626e-08	7.70418e-07	MCL1 VCL CYR61 EXT1 GBP1 ITGAV ICAM1 GBP2 LOXL2 GALNT3 ACVR1 F2R SLCO2A1 TNFRSF11B MST1R SOCS3 CASP7 IL15RA SLC4A7 ITGB6 EHD4 CSF1 EGFR STK38L A2M CENTA2 CORO1C PTPRF SSR4 ITGB5 SLC4A2 GAS6 LLGL2 MAPK13 MYH10 PAK4 SEMA3F
REACTOME_CELL_CELL_COMMUNICATION	120	116	0.966667	22	4.72808	2.78957e-08	8.47647e-07	CDH5 FERMT2 CLDN4 CLDN7 CTNNA1 CTNND1 CD2AP CADM1 ILK LAMA3 LAMB3 F11R FBLIM1 PARVA MAPK13 RSU1 CLDN5 PVRL4 PARD6B CRB3 CD151 CDH1
IZADPANAH_STEM_CELL_ADIPOSE_VS_BONE_DN	108	107	0.990741	21	4.93031	3.07254e-08	9.30271e-07	DAB2 LAMA4 LAMB1 CXCR7 PTGIS SERPING1 MYH10 MFAP4 LOXL2 ARHGAP29 CCDC80 ATP2B4 FBLN1 COL5A2 RASAL2 VCL PODN POSTN MFAP5 ASPN PPAP2A
HUMMERICH_SKIN_CANCER_PROGRESSION_DN	100	98	0.98	20	5.17513	3.27009e-08	9.83013e-07	GPNMB COL3A1 CD34 LTBP3 EFNB1 RAB34 ILK COL6A2 NRP2 SERPING1 AEBP1 MFAP4 EPHB3 PTPRF LAMB2 GPX3 TPM2 C1QA MYL9 EPHA1
QI_PLASMACYTOMA_DN	100	98	0.98	20	5.17513	3.27009e-08	9.83013e-07	COL5A2 ITGB5 P4HB MMP2 CALU TACSTD1 ST14 LOXL4 ARHGAP8 COL6A2 AEBP1 SEC61A1 PTGIS COL4A2 LYVE1 FSTL1 PVRL4 COL1A1 AGR2 LAMB1
EGFR_UP.V1_UP	193	191	0.989637	29	3.62828	3.59393e-08	1.07652e-06	GBP1 TNFRSF11B ITGB6 A2M CEACAM6 MPZL2 EGFR LOXL2 EXT1 DRAM CYR61 MALL CASP7 SLCO2A1 FERMT2 TFPI MAOA SLC4A7 FNDC3B IL1R1 GBP2 CRISPLD2 IL15RA ICAM1 LPP ITGA3 CTGF PDLIM7 COL5A2
COLLAGEN	23	23	1	10	15.4247	3.9132e-08	1.16799e-06	COL18A1 COL4A2 LUM COL3A1 COL15A1 COL5A2 COL5A1 COL6A3 COL1A2 COL8A1
V$RP58_01	207	203	0.980676	30	3.51624	3.92967e-08	1.16876e-06	LTBP1 OLFML1 LRRC1 GLT8D2 ADAMTS2 BAI3 TGFBR2 TNKS1BP1 FGF7 FGF9 CMKLR1 SLC26A7 COL3A1 PCOLCE LRP5 PDGFB WNT2 SPRED2 ATOH8 MRGF AKAP2 PODN CASC2 C1orf116 ERN1 ACVR1 C1QTNF1 TNS1 ADAMTS10 PPAP2B
TURASHVILI_BREAST_DUCTAL_CARCINOMA_VS_DUCTAL_NORMAL_DN	198	192	0.969697	29	3.60591	4.04314e-08	1.19828e-06	MYLK LOC284454 RBPMS MEGF6 TNC LAMB3 MGP PLEKHH2 BCOR C10orf10 GABRP CD59 MAMDC2 TAGLN PTPN21 PIGR TNFRSF10B CAV2 RRAD GPC3 ACTA2 PDZK1IP1 LAMA3 CFD FAM110C EGFR TM4SF1 KRT15 DUSP1
ATF2_S_UP.V1_DN	187	181	0.967914	28	3.7072	4.08656e-08	1.2069e-06	IGFBP2 PTGIS A2M SFRP4 SLIT3 TncRNA TNFRSF11B MYO1D SVEP1 ABCA8 ADH1B PARD6B FGF7 FGF9 RNF39 PCSK7 EFEMP1 COL15A1 NGF OSMR LAMA2 SBNO2 IL1R1 SERPING1 SLC7A7 LTBP3 C1RL SLC4A2
HERNANDEZ_MITOTIC_ARREST_BY_DOCETAXEL_2_DN	19	18	0.947368	9	20.0401	4.19045e-08	1.23115e-06	FXYD3 SPRY1 GALNT3 CDH1 EGFL7 A2M MST1R TGFBR3 CYR61
SCHAEFFER_PROSTATE_DEVELOPMENT_48HR_UP	487	482	0.989733	52	2.4731	4.19794e-08	1.23115e-06	IGFBP2 GPX2 EFEMP1 S100A14 AGR2 CLDN4 ERRFI1 VAMP8 C1orf116 TMEM40 ASPN MEIG1 PKP3 KRT15 FAM162B FXYD3 ARHGEF16 CDH1 CALCRL MAPK13 CXCR7 TMPRSS13 SLCO2A1 TMEM184A SPINT1 GAS6 SCNN1A TMC4 NAPSA TMPRSS2 LOC57228 LLGL2 RAB25 EMP2 CPM RAB17 FAM83H PROS1 HSPC105 AQP3 PLS3 TMED6 NA TACSTD1 FAM110C KRT19 TACSTD2 LEPROT MYO5B CRISPLD2 C5orf15 TINAGL1
MCLACHLAN_DENTAL_CARIES_DN	245	227	0.926531	32	3.33025	4.39355e-08	1.28405e-06	SOCS3 C10orf116 CYBB CD4 COL15A1 FKBP11 CLEC7A MS4A6A CFD SSR4 CD84 IL13RA1 LTBP1 MGP MCL1 CCR1 AQP3 VAMP8 CD93 CTSC GPNMB ICAM1 C10orf10 MSR1 ANGPTL2 IGFBP4 C1QB CSF1R C3AR1 SFRP4 OLFML1 CLEC2B
MODULE_199	57	57	1	15	7.18693	4.78524e-08	1.39368e-06	MYLK CDKN1A PDGFRB DDR2 EPHA2 TEK GRK5 IL13RA1 NRP1 GRK1 EFNA4 MST1R TIE1 AXL KDR
ONDER_CDH1_SIGNALING_VIA_CTNNB1	83	82	0.987952	18	5.66903	4.83195e-08	1.40243e-06	PODXL POSTN EFNA1 SERPINE1 IGFBP7 ICAM1 ACTA2 SCNN1A COL6A3 MYL9 FBLN5 TAGLN SEMA3C MMP19 MYO1B LTBP1 COL1A2 FERMT2
SUNG_METASTASIS_STROMA_UP	110	110	1	21	4.76324	5.09254e-08	1.47299e-06	COL5A2 COL12A1 UACA PRRG2 CD81 THBS2 CD59 COL5A1 TIMP3 COL3A1 TNC TncRNA SPSB1 CD276 CNN3 STK38L SPARC PSD3 PROS1 SVEP1 HSPG2
MODULE_324	133	130	0.977444	23	4.34397	5.27771e-08	1.5181e-06	THBS2 LRP1 FBLN1 LTBP1 LOXL1 C1S CALU CDH5 EFEMP1 ANXA2 FSTL1 PLS3 AIF1 CDH1 C1R SLIT3 MGP THBD EFEMP2 SPARC MMP2 GAS6 S100A10
CHIARADONNA_NEOPLASTIC_TRANSFORMATION_CDC25_UP	120	120	1	22	4.53441	5.28457e-08	1.5181e-06	TNC LOXL1 PHLDB2 F2R IFI16 CSF1 MGP ENAH THBS2 OSMR ERRFI1 FGF7 LAMA4 RAMP3 NID1 MRLC2 NPNT LAMB1 THBS1 IL1R1 PPAP2B NRP1
ANATOMICAL_STRUCTURE_DEVELOPMENT	1013	1002	0.989141	87	1.96529	5.50505e-08	1.57531e-06	MYH9 SERPINF1 TAGLN PMP22 EIF2AK3 NEURL FGF7 EGFL7 CSF1 PKD2 NTNG2 MPZL2 S1PR3 MGP EDA FGD2 FGD5 LYVE1 TIE1 CNTN6 IFI16 CD4 COL5A2 COL12A1 KRT19 KRT18 KRT15 EXT1 COL18A1 NRP2 ACVRL1 NRP1 APBA2 NPR1 ROBO4 EMP1 AEBP1 DNAI2 CRIM1 IGFBP4 CTGF EMCN CENTD3 CDC42EP5 SPHK1 CMKLR1 FLNA COL6A3 CENTA2 VCL COL1A2 COL1A1 GPC3 ACVR1 DCN COL4A2 ANXA2 POSTN CD2AP PRELP LAMC1 ELN ITGA11 LAMB3 LAMB1 BMP2 MCAM NOTC…
DURAND_STROMA_MAX_DN	153	151	0.986928	25	4.01371	5.52118e-08	1.57531e-06	ATOH8 CTSC DCN F2R FAM110C FBLIM1 GJB3 GPR39 HAVCR2 KRT19 LLGL2 MAN1A1 MYL9 NEDD9 NOD1 PIK3R5 PTPRG RAB27B RBM47 RBPMS S1PR3 SLFN12 SPRY4 TMEM109 ZNF503
TONKS_TARGETS_OF_RUNX1_RUNX1T1_FUSION_HSC_UP	185	184	0.994595	28	3.6356	5.85971e-08	1.66625e-06	FSTL1 PRSS23 TRIB2 TM4SF1 NEDD9 EMP1 COL3A1 IL13RA1 ANXA2 RBPMS MALL IFI16 RRAS PDCD4 SPARC CALCRL GBP2 NID1 ACTA2 TFPI SERTAD3 PALLD TGFBR2 CLEC2B PROCR PPFIBP1 DRAM DAB2
REACTOME_CELL_SURFACE_INTERACTIONS_AT_THE_VASCULAR_WALL	91	83	0.912088	18	5.58158	5.89648e-08	1.67107e-06	COL1A1 COL1A2 FN1 ANGPT2 GRB7 ITGA3 ITGA5 ITGAV ITGB3 F11R PROS1 SELP SHC1 TEK THBD CAV1 SLC7A7 ESAM
SATO_SILENCED_BY_METHYLATION_IN_PANCREATIC_CANCER_1	419	407	0.97136	46	2.59955	6.40374e-08	1.80874e-06	ANGPT2 SFN COPZ2 TACSTD2 TES NES ICAM1 PDE2A C10orf10 EPB41L4A CYP3A5 MMP19 CDKN1A CLDN5 IL1R1 MAOA AQP3 ATAD4 LRRC36 PCDHGC3 PTGIR LAMB3 PARVA SPARC SPINT1 ZMYND10 SERPINF1 SERPINE1 EFEMP1 SLC12A4 ST14 TRPV2 SLC7A7 KLK11 TIMP3 EFEMP2 F11R MCAM PROCR COL6A3 CNN3 MRC2 RP11-589B3.4 APBB2 LRRC32 CSF1
LEIN_CHOROID_PLEXUS_MARKERS	103	102	0.990291	20	4.92108	6.6224e-08	1.86424e-06	FZD4 C6orf206 RBM47 SPATA17 ITGB5 MXRA8 INMT TGFBI FHAD1 PCOLCE COL8A1 KDR CFH CTSC FOLR1 LUM MGP VWA3A CCDC114 C7orf58
PID_NECTIN_PATHWAY	30	30	1	11	11.6222	6.76869e-08	1.89276e-06	PTPRM CTNNA1 ITGAV TLN1 RAP1B PDGFB F11R CDH1 PDGFRB ITGB3 CRK
URS_ADIPOCYTE_DIFFERENTIATION_DN	30	30	1	11	11.6222	6.76869e-08	1.89276e-06	LUM COL3A1 FN1 LRP5 THBS2 LOXL1 COL6A3 TMEM179B DCN COL4A2 SPARC
HESS_TARGETS_OF_HOXA9_AND_MEIS1_DN	77	75	0.974026	17	5.90417	6.86981e-08	1.91468e-06	TRPV2 DUSP1 SAMHD1 MCL1 ZFP36L1 GRK5 C3AR1 CSF1R CDH1 CLEC7A NOV MSR1 CCR5 MYADM DAB2 TGFBI CYBB
CHYLA_CBFA2T3_TARGETS_UP	387	382	0.98708	44	2.65391	7.14443e-08	1.98464e-06	DRAM CCDC102A C6orf206 LOC284417 SPEF1 GADD45B FKBP11 PRSS16 PPIC STARD8 AXUD1 WDR65 CD300LG THADA NOSTRIN FNDC3B TNFRSF1A ESAM PLOD3 KRT18 ELTD1 C20orf160 UACA PDE2A F2R FLT1 CTSC ERN1 C1R TEK MYCT1 MFNG C10orf10 TGFBI RAB27B TBXA2R NOTCH3 PPAP2C RBPMS EMP1 CD34 PARD3B CD93 AFAP1L1
VANHARANTA_UTERINE_FIBROID_DN	67	67	1	16	6.31558	7.62057e-08	2.10995e-06	MS4A4A C1R PLCE1 MDFIC ADH1B GIMAP6 RARRES2 C10orf116 C1S ABCA8 APOL3 CXCR7 GADD45B LTBP1 PDLIM1 TFPI
V$SRF_C	211	209	0.990521	30	3.39748	7.64889e-08	2.11084e-06	LTBP1 PDLIM7 ROCK2 DCUN1D3 TAGLN CD248 MCAM CYR61 FLNA STARD13 THBS1 LRP5 RNF39 VCL MRGF COL1A2 MYL9 ITGB6 GPR20 LPP MYO1B MYLK RHOJ RSU1 ACVR1 AOC3 CALD1 CTNND1 COL8A1 CRK
ODONNELL_TFRC_TARGETS_UP	456	423	0.927632	47	2.55078	7.74674e-08	2.13086e-06	IL13RA1 NA C1orf92 TncRNA FAS MMP2 SNF1LK ZFP36L1 MYO5B PLAC9 CCDC11 ADAMTS1 ZMYND10 MIRN214 BTNL9 PTPN12 ZBED2 C10orf10 C1RL BNIPL GADD45B NID1 LLGL2 THBS1 DUSP1 TSGA10 RRAD FLT4 TFPI MAOA MYLK RBM43 AXUD1 OSBPL5 PPP1R15A F11R LTBR FAM83E TJP3 CALD1 CDKN1A C10orf116 AVPR2 PPIC SCARA5 CCR5 CCDC13
MCLACHLAN_DENTAL_CARIES_UP	253	233	0.920949	32	3.22999	8.17208e-08	2.24053e-06	ANGPTL2 SFRP4 ICAM1 VAMP8 MS4A6A IL13RA1 SOCS3 CCR1 IGFBP4 MGP CD84 COL15A1 CYBB FKBP11 GPNMB CLEC7A C1QB C1QA C3AR1 SSR4 CFD NNMT CD93 CD4 MSR1 C10orf10 MS4A4A MCL1 CTSC AQP3 CLEC2B CSF1R
P53_DN.V1_UP	194	187	0.963918	28	3.5666	8.32938e-08	2.27625e-06	LOXL1 COL1A2 EFEMP1 COL3A1 KRT19 CRIM1 PLCE1 CYR61 SCNN1A PODXL AGR2 AXL KRT15 IFI27 TMEM30B KRT18 CEACAM6 LOC57228 EGFR TACSTD1 TACSTD2 DSC2 CNN3 TGFBI SERPINB5 LAMB2 LTBP1 APBB2
LINDVALL_IMMORTALIZED_BY_TERT_UP	78	76	0.974359	17	5.80383	8.45788e-08	2.30388e-06	ADAMTS1 PDE5A CAV1 LUM MDFIC C10orf116 FKBP11 NES EFEMP1 CALD1 KRT18 IGFBP7 EXT1 SNX9 USP53 COL15A1 A2M
SWEET_LUNG_CANCER_KRAS_UP	491	479	0.97556	51	2.43488	8.61522e-08	2.33442e-06	TMEM30B ERRFI1 LAMB3 TGFBI KIAA1522 HPN COL15A1 TGIF1 TACSTD2 CTSC CLDN7 SLC34A2 VAMP8 THBS1 MAN1A1 DSC2 SFTPB TES MSR1 MDFIC SSR4 GALNT3 CDKN1A COL18A1 NPC2 LGALS3 SPINT1 SDC1 AASS C1QC TNFAIP1 CCR5 CRB3 AXL SHC1 C1QB PCYOX1 C10orf118 MMP2 TACSTD1 MARCO NAPSA PTPRF SERPINE1 KRT18 GJB3 SOCS3 TSTA3 RRBP1 EIF4G1 LAMC1
ACEVEDO_FGFR1_TARGETS_IN_PROSTATE_CANCER_MODEL_DN	308	307	0.996753	38	2.87292	8.62544e-08	2.33442e-06	FLNA RAI2 MYOC PDLIM7 SUSD2 TPM2 GPX2 IGFBP2 S1PR3 DEFB1 C1R ABI3BP DNAI1 CHRDL1 MOCS1 KRT15 SDPR MAN1A1 TAGLN PLEKHA4 OGN MYL9 PRELP GPX3 FMO2 MYLK LAMA3 LMOD1 CALD1 LAMB3 COPZ2 SMTN ACTA2 LIMS2 INMT CCDC80 CD93 FLJ23152
SCHAEFFER_PROSTATE_DEVELOPMENT_48HR_DN	428	425	0.992991	47	2.53708	8.93085e-08	2.40932e-06	C1QA ELN PDCD4 PALLD RHOJ SLC19A2 MFAP4 MRGF ITGA11 PRKD3 ZFP36L1 BCOR SH3PXD2B LMNA DDR2 PDLIM7 MATN2 PDGFRB NRP2 RBMS3 PRTG DAB2 MS4A7 CD248 TGFBR2 STK3 PKD2 FILIP1L MYH10 AQP1 FIBIN C1QC GLIS2 CCDC80 LOXL1 ANTXR1 THBS1 COL8A1 IL1R1 NEDD9 FBLN1 C1QTNF7 SLC26A7 IGFBP4 SERPINF1 TGFBI FBXL7
TURASHVILI_BREAST_LOBULAR_CARCINOMA_VS_DUCTAL_NORMAL_UP	69	68	0.985507	16	6.19399	9.52579e-08	2.56162e-06	COL1A1 THBS2 AEBP1 COL3A1 FN1 COL5A2 COL1A2 COL8A1 TIE1 POSTN ASPN LAMB1 COL6A3 SPARC COL12A1 COL5A1
SENESE_HDAC3_TARGETS_DN	536	523	0.975746	54	2.35474	9.97577e-08	2.67408e-06	PAK4 MATN2 CYR61 FAM83H MDFIC DCHS1 C14orf28 RBMS3 FOXS1 MYL9 MCAM NID1 PTRF DAB2 TNS1 MYO5B MAOA SFN COL5A2 HSPC105 TMEM40 COL1A1 VAMP8 BAIAP2L1 CRIM1 CTGF PCOLCE CHMP4C FKBP9 FIGN CXCR7 TAGLN SLC25A10 CASKIN2 AP1M2 GADD45B PDLIM1 ASXL1 NOTCH3 GLIS2 SPARC CLIC4 COL3A1 ROCK2 PLXND1 WDR69 FBLN1 ANTXR1 VGLL3 HEG1 COL8A1 GPX3 KIAA1522 SFTA1P
VERRECCHIA_RESPONSE_TO_TGFB1_C2	25	25	1	10	13.3715	1.02412e-07	2.7365e-06	TIMP3 COL6A1 COL3A1 ICAM1 PCDHGC3 ARHGDIA COL6A3 FN1 COL1A2 LRP1
LIU_VAV3_PROSTATE_CARCINOGENESIS_UP	89	86	0.966292	18	5.33466	1.05098e-07	2.79939e-06	GPX3 TGFBR2 CFH GPNMB GBP2 NID1 LEP LGALS3 FBLN1 FABP4 TNC ADIPOQ C1QA SFTPD NOV ITGB6 CYBB FN1
MCDOWELL_ACUTE_LUNG_INJURY_UP	45	45	1	13	8.16465	1.12455e-07	2.97651e-06	ELN TGFBI SPHK1 COL3A1 DUSP1 CYR61 LTBP1 CDKN1A MCL1 TNC SFN SLFN12 OSMR
TSENG_ADIPOGENIC_POTENTIAL_DN	46	45	0.978261	13	8.16465	1.12455e-07	2.97651e-06	COL6A3 TGFBI COL6A1 PPAP2B COL4A2 IL6ST B3GALNT1 THBD AOC3 FABP4 RAMP2 NRP1 IL1R1
SMIRNOV_CIRCULATING_ENDOTHELIOCYTES_IN_CANCER_UP	158	157	0.993671	25	3.8305	1.20975e-07	3.192e-06	MARCO CD93 TIE1 MCAM CENTA2 TNS1 ENG TMBIM1 THBD RAB13 PDLIM7 PMP22 MYLK SPARC PRSS23 PROS1 SPHK1 SGSH TGFBI SHC1 CDKN1A THBS1 CCR1 TNFRSF1A C3AR1
MIKKELSEN_ES_LCP_WITH_H3K4ME3	142	136	0.957746	23	4.11235	1.24785e-07	3.28224e-06	SUSD2 VWA3A C1orf85 TENC1 ATAD4 NOTCH4 ROBO4 BNIPL C1orf210 RAB25 GPR20 FUT2 EMILIN1 TNKS1BP1 MMRN2 FOLR1 MRGF SERPINF1 ANGPTL2 GGT6 NOS3 GIMAP5 C6orf118
INGRAM_SHH_TARGETS_UP	127	126	0.992126	22	4.27174	1.30435e-07	3.42016e-06	IGFBP7 IGFBP4 FILIP1L LEPROT CTGF TEK NID1 THBD PPAP2B SPRY1 FLT4 DUSP1 ARHGEF10 MGP ITPR3 CLEC3B DCN INMT RAMP2 PMP22 ZFP36L1 OLFML2B
MEISSNER_NPC_HCP_WITH_H3K4ME2	491	486	0.989817	51	2.39496	1.3613e-07	3.55839e-06	LOXL2 SLC9A3R2 TES GLT1D1 SLC6A4 NEURL KCNJ8 PEAR1 RPESP SLIT3 MXRA7 FAM83F WTIP ITPR3 LTBP4 IL13RA1 CARD10 LLGL2 COL18A1 WNT2 ASAM PDLIM1 CD248 ARHGAP29 LOC388564 CENTA2 OLFML2B RFTN1 RRAD PTPRB AEBP1 AIFM2 EMP2 ADAMTSL4 COPZ2 CECR6 ITGB3 PLS1 C9orf98 GAS6 LOC57228 MYO5B SHE SEMA3F PPAP2C RAMP2 NA COL12A1 ANXA2 TACSTD1 GPC3
MIKKELSEN_MCV6_LCP_WITH_H3K4ME3	162	158	0.975309	25	3.8007	1.37282e-07	3.57742e-06	SCARA5 TNKS1BP1 NOTCH4 ROBO4 C14orf49 C1orf85 GBP1 COL6A1 PCOLCE FGFBP1 PDZK1IP1 C1orf192 C6orf118 C1RL TENC1 RAB17 PRRG2 SLC9A3R2 KLK11 CFH MRGF ALDH3A1 PRELP ANGPTL2 FXYD3
MODULE_33	384	378	0.984375	43	2.61448	1.42743e-07	3.70823e-06	CFD MYL9 PCOLCE CALD1 VWF IL1R1 LRP1 C7 CLEC2B COL6A1 TPM2 C10orf116 HSPG2 LTBP1 EMP1 TRIB2 FABP4 MAOA CLDN5 EPHA2 THBS1 KRT18 ITGA5 TNFAIP2 CYBB SCNN1A TPSAB1 GPX2 PRSS8 LAD1 APBA2 ELN C3AR1 LILRB4 TAGLN SPARC ACTA2 PDZK1IP1 BIK NGF TNFRSF1A SLC12A4 SCNN1B
JISON_SICKLE_CELL_DISEASE_UP	181	181	1	27	3.54849	1.52634e-07	3.95299e-06	RSU1 CCRL2 RAB13 CD151 ITGB5 GBP2 CLIC4 CDKN1A SELP CLIC2 NOTCH3 MYL9 MARCO P4HB FN1 LEPROT GBP1 SERPING1 ITGB3 VSIG4 CASP7 CALCOCO2 GADD45B GNG11 AXL VAMP8 NUCB1
WATTEL_AUTONOMOUS_THYROID_ADENOMA_DN	55	54	0.981818	14	7.03763	1.64141e-07	4.23795e-06	FZD4 DUSP1 PPP1R15A CAV1 SFRP4 SCNN1B CYR61 CLDN4 CTGF OGN CAV2 C7 WISP2 C1S
KEGG_CELL_ADHESION_MOLECULES_CAMS	134	128	0.955224	22	4.19082	1.73893e-07	4.47601e-06	CDH5 PDCD1LG2 ITGA9 CD34 CD276 CADM1 ITGAV SELP CD4 SDC1 NA CDH1 ICAM2 CLDN5 ICAM1 ESAM F11R PTPRF CD99 CLDN7 CLDN4 PTPRM
BASSO_HAIRY_CELL_LEUKEMIA_DN	80	80	1	17	5.43452	1.87414e-07	4.80933e-06	EMP1 DLC1 TACC1 WWTR1 AIF1 THBS1 PTPRM PPIC IL1R1 MFAP5 RIN2 TNFRSF1A DPYD RRAS ENG RAB13 PRSS23
REACTOME_HEMOSTASIS	466	436	0.935622	47	2.46417	1.91307e-07	4.89433e-06	SH2B3 RAPGEF3 COL1A1 COL1A2 CRK CFD A2M F2R FN1 PIK3R5 GNG11 ANGPT2 GRB7 EHD2 ITGA3 ITGA5 ITGAV ITGB3 ITPR3 NOS3 SERPINE1 F11R PDE2A PDGFB PRKG1 PROS1 PTGIR DOCK6 RAP1B GNB4 SELP SHC1 SPARC TBXA2R TEK TFPI THBD THBS1 TLN1 SERPING1 VCL VWF CALU CAV1 PDE5A SLC7A7 ESAM
MARTINEZ_RB1_TARGETS_UP	673	664	0.986627	63	2.14901	1.93031e-07	4.92345e-06	MYO5B GABRP TWSG1 CLDN5 CLCF1 STOM C1QB ERRFI1 CALD1 PCOLCE HIPK3 SLC25A10 IL6ST ITGA9 TSHR COL1A1 FUT2 CRIM1 PNPLA2 CAV2 EIF4G1 PTPRF ITGAV EMP2 PTPRG LEP EFNB1 S100A10 VAMP8 FGF7 MST1R CFD RARRES2 CDKN1A FGFBP1 ANGPTL2 COL6A2 FBLN1 FABP4 GBP1 FAM26E RRAD TGFBR2 DRAM THBS1 DUSP1 TGFBR3 MRC2 EGFR ADIPOQ PRELP LUM AQP1 TG SERPINF1 LAPTM4A TIMP3 CD99 PRKD3 CCNL1 CYR61 CIDEC MFAP5
CHIARADONNA_NEOPLASTIC_TRANSFORMATION_CDC25_DN	153	150	0.980392	24	3.84994	1.96317e-07	4.99214e-06	CLIC4 SEMA3F NEDD9 COL4A1 SEMA3C ELN DDR2 TIMP3 PRSS23 COL5A2 CD34 PNPLA2 PQLC3 AQP1 DUSP1 IGFBP4 DAB2 CLEC3B RBMS2 TMBIM1 COL4A2 CD151 TENC1 CTGF
GRAESSMANN_APOPTOSIS_BY_DOXORUBICIN_UP	1142	1127	0.986865	93	1.85954	1.99042e-07	5.04619e-06	F11R PLK3 ADAMTS7 ST14 SPINT1 MARVELD1 GALNT3 PLS3 SEC61A1 RPS27 LOC389118 SPA17 MCL1 LOC91461 ZNF503 EHD4 LLGL2 EPHA2 SH2D3C PRSS8 HYAL2 CUL4A SURF4 SDC1 COL18A1 PROCR LRFN1 CALHM2 CDKN1A PNPLA2 PKP3 C1orf106 FAM83H C3orf64 PDLIM1 C1QTNF1 TMEM40 PLEKHA4 ANGPTL2 RBM43 SLC12A4 SERPINB5 CRB3 ADAMTS15 HPN SCNN1A FAS CTSE RBM35B SLC9A3R2 SLC7A7 SPSB1 PTRF CCDC96 GRASP SLC19A2 TMBIM1 OPN1SW RIN2 DAB2 …
HAN_SATB1_TARGETS_DN	442	437	0.988688	47	2.45774	2.04681e-07	5.17357e-06	MCAM ENG LTBP1 MPZL2 ANTXR1 AIFM2 DUSP1 GPNMB TGFBI TMEM45B FSTL1 APOL3 CHST3 CALU SFN PTPRF LAMB2 PTK6 TNS1 OSMR CHRDL1 MATN2 MYO1D STXBP1 CASP7 MYL9 NEDD9 B3GALNT1 GRK5 LAMB1 FZD4 CD34 PMP22 PPAP2B CDH1 PDCD4 AP1M2 FNDC3B COL6A2 SAMHD1 CALD1 GOLGA2 FLT1 EIF2AK3 NNMT EFEMP1 TncRNA
MODULE_223	142	140	0.985915	23	3.9712	2.1493e-07	5.41638e-06	EMP2 DAB2 LRP1 TGFBI CYR61 EMP1 TACSTD2 CD4 NRP1 CSF1 IL15RA MST1R SELP LILRB4 RPS27 PDGFB TPSAB1 SFN GAS6 CD81 OSMR SERPINF1 SHC1
PROTEIN_KINASE_ACTIVITY	285	280	0.982456	35	2.90055	2.17552e-07	5.46607e-06	ILK ROCK2 PDGFRB EFNA4 MST1R EIF2AK3 TGFBR2 KDR NRP2 ACVRL1 NRP1 LATS2 AXL MAPK13 SNF1LK EGFR STK3 RIPK2 RIPK4 PTK6 TEK STK38L CSF1R PLK3 MYLK DDR2 TIE1 HIPK3 ERN1 PRKD3 ACVR1 TRIB2 CRIM1 FLT1 FLT4
TOMLINS_PROSTATE_CANCER_DN	40	40	1	12	8.60666	2.18754e-07	5.47993e-06	PTRF LGALS3 TACC1 C7 TPM2 MYLK SMTN ATP2B4 PMP22 VCL RBPMS LAMA4
GRAESSMANN_RESPONSE_TO_MC_AND_SERUM_DEPRIVATION_UP	211	208	0.985782	29	3.28129	2.36434e-07	5.90523e-06	FSTL1 RIN2 LIFR PRSS23 TRIB2 FAS PHLDB2 ZNF503 COL5A2 ELN IGFBP7 CASP7 DLC1 CSF1 WISP2 SAMHD1 ABI3BP OGN PDGFRB NNMT RBM43 COL3A1 SLFN12 PARP14 PRELP MYOC NEDD9 AQP1 MOCS1
MODULE_275	16	16	1	8	20.0233	2.44786e-07	6.09576e-06	ITGB5 TNC ITGA5 ITGA3 ITGB3 ITGA9 ITGB6 ITGAV
BROWNE_HCMV_INFECTION_18HR_DN	178	174	0.977528	26	3.55336	2.49249e-07	6.18858e-06	ABCA8 PTGIS GAS6 RBMS3 THBS1 ANGPTL2 RBPMS AXL PDGFRB COL6A2 MYLK COL6A1 RRAS TENC1 LOXL1 PTRF COL3A1 PLXND1 RIN2 EMILIN1 ATP2B4 EXT1 DUSP1 TNFRSF11B GNG11 LRRC32
GERHOLD_ADIPOGENESIS_DN	64	64	1	15	6.15778	2.52608e-07	6.25353e-06	IL1R1 CD81 THBS1 CTGF CYR61 ANXA2 PDGFRB SAMHD1 TNFAIP2 THBS2 GAS6 SDC1 THBD FGF7 FN1
CHEMNITZ_RESPONSE_TO_PROSTAGLANDIN_E2_DN	391	373	0.953964	42	2.58271	2.63081e-07	6.49371e-06	HSPC105 C1orf172 LOC57228 IQCH CLCF1 TNFAIP1 TGFBR3 SCNN1A CLIC4 CLDN7 GPC6 SLC44A4 RBM47 7A5 GALNT3 MARVELD3 TINAGL1 PLS1 ZMYND12 SERINC2 ST14 PRSS8 CLDN4 SH3D19 NA FZD1 EPHA1 FMO5 DNAJC1 PLEKHA7 RBMS2 PPFIBP1 CDKN1A SPAG6 TMC4 ARHGEF16 CTSC TJP3 FUT3 C1orf210 ATAD4 FAM81B
POTTI_ADRIAMYCIN_SENSITIVITY	74	73	0.986486	16	5.6497	2.72745e-07	6.71256e-06	ARHGAP29 BIK GPNMB DDR2 PMP22 EGFR KRT18 PODXL SASH1 PDZRN3 TACSTD1 STXBP1 PKP3 PLOD3 NRP2 CALU
KEGG_REGULATION_OF_ACTIN_CYTOSKELETON	216	210	0.972222	29	3.24476	2.90558e-07	7.1301e-06	FN1 ENAH ITGA11 PIK3R5 MYLK MYH9 MYH10 FGF9 FGF7 MRLC2 ROCK2 MSN F2R ITGA9 PAK4 ITGA3 ITGA5 PDGFRB ITGB3 ITGB5 ITGB6 ITGAV VCL PDGFB CRK MYL9 EGFR RRAS ITGA1
PID_UPA_UPAR_PATHWAY	42	41	0.97619	12	8.30984	2.95847e-07	7.23878e-06	ITGA5 LRP1 FN1 PDGFRB ITGB5 ITGB3 CRK EGFR FPR3 SERPINE1 ITGA3 ITGAV
RUTELLA_RESPONSE_TO_HGF_VS_CSF2RB_AND_IL4_UP	408	402	0.985294	44	2.50325	3.05975e-07	7.4649e-06	SCARB2 CD81 C1QA ICAM2 ACPP SPARC VSIG4 SPHK1 CCR5 C1S LEPROT C3AR1 CD2AP CPM RIN2 NEDD9 LGALS3 EMP1 AIF1 SP140L CMKLR1 CALHM2 CCRL2 SERPINE1 PLOD3 DAB2 MS4A4A SLC43A3 LILRB4 RAB13 NRP1 CFD CRIM1 IGFBP7 STOM PPAP2B MMP2 CYBB EMILIN1 CCR1 LAIR1 RBM47 SLC7A7 GPNMB
CAGCTG_V$AP4_Q5	1524	1482	0.972441	114	1.73095	3.11836e-07	7.5859e-06	FOXS1 TMEM178 C10orf118 FMO5 LRP1 DUSP1 LRP5 TACC1 BMPR2 ERN1 PRRG2 KRT19 TNKS1BP1 NRP2 ZFP36L1 PDGFB WNT2 PTGIR RBMS3 ATOH8 WDR65 TMEM109 CSF1R PLEKHA4 TNS1 LTBP1 PLS3 SPAG6 ADAMTS2 TGFBR2 ARHGEF5 MYADM RRAD ANGPTL2 TRAF4 DOCK6 MAN1A1 ADCY4 EFNA1 RFTN1 TMOD3 CD276 STARD13 ITPR3 SLC4A2 SH2B3 MYLK CCDC108 DYNLRB2 SDPR ARHGAP8 RAMP2 SERPINE1 ZNF503 PMP22 NEURL FGF7 SRPX HYAL2 BNIP2 C7 NHLRC2 NTNG2 …
NUYTTEN_NIPP1_TARGETS_DN	848	840	0.990566	74	1.98598	3.20451e-07	7.75329e-06	DLC1 C5orf15 TACSTD1 LAMC1 VASN MYO1D PDGFB SEC61A1 TACC1 EPHB3 MAPK13 ROCK2 FZD4 EPN3 CRK PLCE1 EPHA2 RAI14 FAM84B SPINT1 KRT18 C1orf106 SLFN11 APH1A SLC43A3 ESAM VCL ITGA3 F2R WDR93 SPRY4 TMPRSS2 TMEM184A LOXL4 MALL BMPR2 RDHE2 IL6ST B3GNT3 PNPLA2 S100A10 CXCR7 BIK TMEM133 LEPROT PKD2 CAV2 FGFBP1 C10orf116 GOLGA2 CEACAM6 SERINC2 GALNT3 AGR2 LPP ARHGEF16 SORBS3 P4HB PLXND1 FAM62B ANTXR2 SRPR SCA…
PHONG_TNF_RESPONSE_NOT_VIA_P38	337	336	0.997033	39	2.66977	3.20559e-07	7.75329e-06	MMP2 GBP2 IL6ST ICAM1 CSF1 EMP1 CADM1 DRAM SERPINE1 COL6A1 RAI14 LOXL2 C1QTNF1 ECE1 AMOTL2 SYDE1 MALL EFNA1 SBNO2 FSTL3 PPAP2B GBP1 RBM47 TMEM204 EGFR RIPK2 TNFRSF10B GRK5 C1orf106 TNFAIP2 ADAMTS9 EPHA2 COL6A2 PHACTR4 RAB13 CALD1 MYH9 NRP2 PRSS23
SANA_TNF_SIGNALING_UP	83	83	1	17	5.18751	3.28595e-07	7.92489e-06	C1S LIPG ITGAV C1QTNF1 GBP1 RIPK2 APOL3 CXCR7 PARP14 TNFAIP2 SAMHD1 ICAM1 SERPINE1 CSF1 LAMB3 ANO9 DRAM
PEDERSEN_TARGETS_OF_611CTF_ISOFORM_OF_ERBB2	76	74	0.973684	16	5.55206	3.32651e-07	7.99978e-06	GPX3 SLC4A7 PTRF FSTL3 LOXL2 CD59 EPHA1 TFPI SH2D3A ITGA5 DSC2 WWTR1 PHLDB2 EGFR ANKRD22 ITGB6
KANG_GIST_WITH_PDGFRA_UP	50	49	0.98	13	7.25583	3.38387e-07	8.11454e-06	TGFBI CPM IGFBP2 IFI16 ANGPTL2 PRELP IGFBP4 KDR PPAP2B CCR5 C1S TNC GIMAP6
YAMASHITA_METHYLATED_IN_PROSTATE_CANCER	57	57	1	14	6.54451	3.40246e-07	8.13595e-06	SCGB1A1 SPARC SERPINE1 TM4SF1 TRPV2 COL1A1 AEBP1 TFPI SLC34A2 GPNMB CXCR7 TAGLN GAS6 HEPH
TSENG_IRS1_TARGETS_DN	135	133	0.985185	22	4.00132	3.4715e-07	8.27751e-06	MAOA IGFBP4 IL6ST GGT5 AOC3 HTRA3 RAMP2 COL6A3 COL6A1 PPAP2B EFNB1 DAB2 LIFR IL1R1 NRP1 THBD B3GALNT1 FABP4 COL4A1 TGFBI COL4A2 COL3A1
MULLIGHAN_MLL_SIGNATURE_1_DN	242	236	0.975207	31	3.06472	3.54897e-07	8.43833e-06	RBPMS MYO5C TFPI CD99 SPRY1 OPN1SW EGFL7 GGT5 MYH10 DNAH2 TM4SF1 DLC1 PPT2 KRT18 PTGIR FUT2 TBXA2R CAV1 ITGAV STOM PTRF LAMB2 TIE1 HYAL2 SLC9A3R2 TSHR LOXL1 SLC12A4 MMP2 SYDE1 TIMP3
MODULE_190	12	12	1	7	28.0096	3.61488e-07	8.57084e-06	IGFBP2 WISP2 CYR61 LTBP1 NOV CTGF IGFBP7
RPS14_DN.V1_UP	192	189	0.984375	27	3.37207	3.72338e-07	8.80328e-06	CDKN1A GPNMB EMP1 ACTA2 CLEC7A TGFBI TNFAIP2 CPM MDFIC CLEC2B RASAL2 SPINT1 MS4A6A RMST VWF IFI16 EPS8L2 RBM47 AIF1 IGFBP7 C3AR1 RIN2 JAG1 PTPRG CEACAM6 DCN CRIM1
RUTELLA_RESPONSE_TO_CSF2RB_AND_IL4_DN	315	312	0.990476	37	2.73311	3.75524e-07	8.85375e-06	CD2AP RIN2 LGALS3 CALHM2 IGFBP7 PLOD3 CCNL1 C1QA SP140L SCARB2 LEPROT ACPP EMP1 SPHK1 MS4A4A VSIG4 CYBB MCL1 NEDD9 LAIR1 C3AR1 CPM SLC7A7 SETD1B AIF1 SPARC CCR1 CCRL2 MS4A6A LILRB4 CCR5 CFD HERPUD1 SLC43A3 ICAM2 DAB2 CMKLR1
JECHLINGER_EPITHELIAL_TO_MESENCHYMAL_TRANSITION_DN	66	66	1	15	5.91593	3.88455e-07	9.13303e-06	TIMP3 GRB7 DUSP1 NRP1 TACSTD1 CTNND1 ITGB5 MYH9 INMT CTGF THBS1 FLNA CDH1 VAMP8 SERPINB5
SHETH_LIVER_CANCER_VS_TXNIP_LOSS_PAM1	229	225	0.982533	30	3.11653	3.94512e-07	9.24961e-06	MYADM MARVELD2 RPH3A LOXL1 TRIB2 CD34 RHBDF1 CORO1C PTPN21 ACOT9 UCHL5IP EPB41L4A LMNA NEDD9 TNFAIP2 KRT18 RRBP1 NAPSA VASN CXCR7 CD151 PRSS23 GPC6 F11R PDLIM7 FAM110C ITPR3 PPAP2C DEFB1 RAI14
LOPEZ_MBD_TARGETS	957	938	0.980146	80	1.91956	3.97611e-07	9.29637e-06	C1QC C7 CDH5 IGFBP2 GADD45B SFN PKN3 EPHA1 S100A10 CUL4A SLC43A3 CRIM1 TGIF1 ARHGDIA SCARB2 LTBP3 LRP5 CSF1R PTPRF HSPG2 IL1R1 PARVG COMMD6 FOLR1 LTBR AGPAT2 SHC1 MMP2 CLEC2B MRLC2 EHD2 TNC TncRNA LAPTM4A FAM38A PPAP2C DSC2 MMRN2 MFNG C5orf15 TPT1 SLC12A4 VCL TG PPIC ITFG3 CDKN1A CLCF1 CTSC DC2 GJB3 AXL PROCR THBD APH1A TRAF5 RAP1B SEC61A1 SEMA3C IFITM3 SERPING1 SPARC NPC2 DNAI1 SERPINE1 RIPK2 SE…
LEE_NEURAL_CREST_STEM_CELL_UP	146	145	0.993151	23	3.80784	4.11109e-07	9.58532e-06	COL3A1 IFI16 DCN COL14A1 CDH1 DNAJC1 LAMB1 DLC1 POSTN IGFBP7 COL1A2 TMEM204 PMP22 TGFBI RRBP1 NRP2 LUM DPYD PODXL SHC1 SEMA3C S100A10 ARHGDIA
WANG_METHYLATED_IN_BREAST_CANCER	35	35	1	11	9.19726	4.14572e-07	9.61282e-06	CTNNA1 THBS1 TNFRSF10B PTPRG MYO1B SPHK1 DUSP1 PTRF GJB3 EPHA2 CAV1
SCHRAETS_MLL_TARGETS_UP	35	35	1	11	9.19726	4.14572e-07	9.61282e-06	COL1A1 ACTA2 FAS CADM1 DCN IFI16 SDPR TNC NES CTSC CD34
GRAESSMANN_RESPONSE_TO_MC_AND_DOXORUBICIN_UP	612	605	0.988562	58	2.16901	4.20195e-07	9.71643e-06	TMEM40 SLC19A2 RBM43 DAB2 SH2D3C FAM83H VASN EHD4 PQLC3 LOC91461 ANGPTL2 PDLIM1 TMBIM1 RIPK4 PLEKHG6 SLC7A7 SDC1 SERPINB5 CALHM2 PPP1R15A NOS3 FAS SLC9A3R2 COL18A1 ADAMTS7 SURF4 HYAL2 PROCR C3orf64 LLGL2 ST14 EFNB1 RIN2 F11R PCYOX1 DRAM CD84 FKBP9 PKP3 TRAF4 TINAGL1 CUL4A HPN TMEM150 MARVELD1 ZBTB8 OPN1SW PDGFB SPEF1 C1QTNF1 CDKN1A ZNF503 NPC2 EFNA1 ISLR IKIP SPA17 ECE1
WINTER_HYPOXIA_METAGENE	242	238	0.983471	31	3.03485	4.28209e-07	9.86291e-06	SERPINE1 EFNA1 IFI27 ANXA2 LRP1 MMP2 THBS1 KRT18 ITGA5 THBS2 CD99 ENG ERRFI1 TEK IGFBP2 CDKN1A ANGPT2 ICAM1 FN1 NOS3 LEP BIK TGFBI COL5A1 FLT1 KDR PDGFB COL5A2 KRT19 CALD1 HERPUD1
WESTON_VEGFA_TARGETS_6HR	59	58	0.983051	14	6.3958	4.28873e-07	9.86291e-06	MMP2 COL6A3 GJA4 POSTN COL5A1 COL6A1 MGP COL1A2 KRT18 C1S CXCR7 ELN FGFBP1 NNMT
RODRIGUES_THYROID_CARCINOMA_POORLY_DIFFERENTIATED_DN	805	770	0.956522	69	2.02004	4.34189e-07	9.95794e-06	B3GALNT1 RBPMS SCARB2 TNS1 UNC45A SLC26A7 PDCD4 PERLD1 COL8A1 RBMS3 FMO5 EFNA1 CD59 NEDD9 PPAP2A APBB2 PCYOX1 EHD4 LTBP3 LAMA4 TncRNA GADD45B GPX3 LLGL2 EMP1 PTPRG RRBP1 FAM116A PTPRB COL4A2 MXRA7 PPAP2B TGFBR3 SASH1 PRTG COL3A1 ABCA8 ECM2 PODXL TGFBR2 MYLK FOLR1 TAGLN F11R ACTA2 MAPK13 LIFR HEBP1 RPESP TMEM178 CTGF PQLC3 TMBIM1 HIPK3 CYBRD1 CCDC80 TACSTD1 THBS1 CTNND1 HSD17B8 LIPG FBLN1 MATN2 MM…
PEREZ_TP53_TARGETS	1174	1131	0.963373	92	1.82857	4.37378e-07	1.00038e-05	CXCR7 FGD5 TSGA10 MAPK13 TNS1 BCOR TRAF4 FAM108C1 ITGA9 RIPK4 MAN1A1 SMPDL3B HPN APOL6 TRAF5 MLC1 C7orf57 S1PR3 GRK5 BMP2 C4orf47 FAM162B NPNT TMEM40 CENTA2 ECE1 EPS8L2 LOXL1 AIFM2 RASEF MARVELD3 LRP5 VASN FCHO2 ADAMTS2 TMEM204 METRNL DEFB1 FBLIM1 FZD1 COL15A1 DISP1 ARHGAP6 COL18A1 MDFIC AQP3 CYBRD1 RBM35B ICAM2 ACVR1 ZNF750 ZBTB5 CADM1 GRAMD2 FAM83F LOC387763 GNG11 TRPV2 COL6A1 HIPK3 EFNA1 KLHL6…
GOUYER_TATI_TARGETS_DN	17	17	1	8	17.8063	4.42921e-07	1.01032e-05	LOXL4 TAGLN HPN FN1 C20orf151 MCAM IGFBP2 A4GALT
CELL_PROLIFERATION_GO_0008283	513	505	0.984405	51	2.29284	4.44508e-07	1.0112e-05	AIF1 OSMR SERPINF1 ADAMTS1 MST1R RPS27 TGFBR2 SPHK1 GAS6 FGF7 BNIPL SERTAD1 CSF1 LRP1 LRP5 DAB2 TGFBI IL15RA S1PR3 EGFR BMPR2 CDKN1A TSHR GPNMB FLT1 FLT4 CUL4A CADM1 RAPGEF3 TACSTD2 CD33 LAMC1 ELN LAMB1 COL18A1 DLEC1 NRP1 ACVRL1 FLT3LG CYR61 SFN IFRD2 EMP2 EMP1 SFTPD CSF1R CD276 IGFBP7 CD81 FGFBP1 IGFBP4
AMUNDSON_POOR_SURVIVAL_AFTER_GAMMA_RADIATION_2G	171	168	0.982456	25	3.53378	4.56847e-07	1.03646e-05	CRTAP CNN3 LAMC1 PLS3 CALD1 LPP KANK2 RAB13 S100A10 TJP1 ARHGAP29 GNG11 LAPTM4A LAMB1 ITGAV LAMB2 ANXA2 WWTR1 AMOTL2 CD93 SYDE1 FKBP9 ENAH RHBDF1 LMNA
VERHAAK_AML_WITH_NPM1_MUTATED_DN	246	239	0.971545	31	3.02012	4.69921e-07	1.06326e-05	TPSAB1 SERPING1 CD34 MAN1A1 MXRA7 IGFBP7 RBPMS SPRY1 LOC57228 TGFBI EMP1 TRAF5 DCHS1 PTPRM HSPG2 EGFL7 PTGIR TFPI IFI16 TACSTD2 PLXND1 PRKD3 CEACAM6 CAV1 TRIB2 MDFIC SPARC SERPINF1 TMEM204 PTRF LAMC1
REACTOME_PLATELET_ACTIVATION_SIGNALING_AND_AGGREGATION	208	192	0.923077	27	3.31032	5.12606e-07	1.15673e-05	RAPGEF3 COL1A1 COL1A2 CRK CFD A2M F2R FN1 PIK3R5 GNG11 ITGB3 ITPR3 SERPINE1 PDGFB PROS1 RAP1B GNB4 SELP SHC1 SPARC TBXA2R THBS1 TLN1 SERPING1 VCL VWF CALU
RASHI_RESPONSE_TO_IONIZING_RADIATION_2	127	126	0.992126	21	4.03513	5.60165e-07	1.25334e-05	CSF1 THBS1 PKP3 CLDN4 TGIF1 STXBP1 CDKN1A NGF TACSTD2 SLC7A7 PRSS23 LGALS3 ICAM1 CLDN7 WWTR1 DSC2 ACTA2 NA KRT19 TIMP3 SRPR
HUMMERICH_SKIN_CANCER_PROGRESSION_UP	88	86	0.977273	17	4.96057	5.60499e-07	1.25334e-05	COL5A2 TNFRSF1A IFITM3 CDKN1A COL1A1 GADD45B KRT19 COL6A3 COL1A2 COL18A1 ITGA5 SLC26A4 THBS2 MAOA TACSTD2 CUL4A TACSTD1
SASSON_RESPONSE_TO_GONADOTROPHINS_DN	87	86	0.988506	17	4.96057	5.60499e-07	1.25334e-05	DAB2 TLN1 TPM2 CARD10 ITGA3 KRT18 VCL THBS1 AXL ILK NPC2 ACTA2 TNFRSF11B RASAL2 ITGB5 CTNND1 GBP1
CHIARADONNA_NEOPLASTIC_TRANSFORMATION_KRAS_CDC25_DN	51	51	1	13	6.87365	5.61373e-07	1.25334e-05	NID1 LOXL1 LAMA4 TNC OSMR CCDC80 IL1R1 WISP2 MGP COL6A1 FAS CRTAP PROS1
MODULE_176	230	229	0.995652	30	3.05336	5.77983e-07	1.28701e-05	GPC3 COL3A1 COL5A2 COL15A1 LUM SRPX THBS2 GPX3 CAV1 C7 SMTN TNC C1S ADH1B FABP4 LRRC32 GBP1 GRK5 ITGA3 DEFB1 MLC1 EDA SERPING1 C1R TNFRSF11B PTPRG LAMA3 SFN A2M MFAP5
FRIDMAN_SENESCENCE_UP	77	77	1	16	5.27836	5.90647e-07	1.30939e-05	SERPINE1 RRAS FILIP1L CTGF IGFBP4 IGFBP2 IGFBP7 THBS1 IFI16 COL1A2 RAB13 SPARC TNFAIP2 TES FN1 CDKN1A
MARKEY_RB1_CHRONIC_LOF_DN	118	116	0.983051	20	4.20106	5.92701e-07	1.30939e-05	TIMP3 CADM1 ENAH C1QB CCR5 EGFR C1QC CSF1R C1QA IGFBP2 KRT18 GNG11 GJB3 TRPV2 C3AR1 MSR1 DCN TFPI MS4A6A NGF
CERVERA_SDHB_TARGETS_1_UP	118	116	0.983051	20	4.20106	5.92701e-07	1.30939e-05	ITGB6 FLJ22374 MFAP4 IGFBP2 EMP2 FAM81B FSTL1 COL1A1 C19orf51 PRSS23 LIPH RFTN1 SMPDL3B AQP1 LOXL2 TMEM40 LOC54492 MEGF6 hCG_17324 CXCR7
ZHANG_TLX_TARGETS_60HR_UP	293	292	0.996587	35	2.76367	5.97895e-07	1.3174e-05	CDKN1A ADAMTS7 DOCK6 SELM SCARB2 TM4SF1 RAI14 LTBP3 LAMB3 CSF1 FCGRT PQLC3 RAPGEF3 STOM ACOT9 LRP1 S100A10 SPHK1 IGFBP7 ITGB5 PDE2A SPARC GADD45B HSPG2 ANGPT2 WWTR1 C1orf85 TGFBR2 MLC1 COL5A2 SLC19A2 MCAM APBA2 MXRA8 PRSS23
SMID_BREAST_CANCER_BASAL_UP	648	628	0.969136	59	2.12086	6.53607e-07	1.4364e-05	ELN EPHB3 TNFRSF11B FOLR1 NES TPM2 CLIC4 RIPK4 PDZK1IP1 WWTR1 SLC34A2 MPZL2 SOCS3 TM4SF1 SLC43A3 PRKD3 LAD1 ZNF750 CALU FLNA DSC2 SMPDL3B MLC1 GBP1 FGF9 SFN EGFR SERPINB5 GJB3 RAB23 KRT15 CD59 APBA2 CHST3 LAMB3 ICAM1 MYLK SNF1LK C10orf10 CNN3 FGFBP1 HEPH C1orf106 PRSS16 MSN IFI16 CALD1 MARCO PRELP LTBP1 FNDC3B MALL GABRP CLEC7A CTGF S100A10 DEFB1 COL4A2 KIRREL
SASSON_RESPONSE_TO_FORSKOLIN_DN	88	87	0.988636	17	4.88958	6.65864e-07	1.45952e-05	KRT18 CTNND1 ITGB5 GBP1 DAB2 RASAL2 VCL PTPRF AXL THBS1 ITGA3 ILK CARD10 TPM2 TNFRSF11B ACTA2 NPC2
VART_KSHV_INFECTION_ANGIOGENIC_MARKERS_DN	138	138	1	22	3.82825	6.6795e-07	1.46029e-05	NOTCH3 FZD1 EPHA2 FLT4 LEP THBS1 TIMP3 MMP19 NPR1 ITGB3 TIE1 CTGF MMP2 EPHA1 RAMP2 CDH5 PRSS23 NRP2 SERPINB5 CFH PDGFRB EPHB3
KOKKINAKIS_METHIONINE_DEPRIVATION_96HR_UP	117	117	1	20	4.15759	6.83152e-07	1.48966e-05	CAV1 IL6ST IGFBP7 PDGFRB CDKN1A LUM BMP2 GPX3 IL1R1 TNFRSF10B DPYD MMP2 FZD1 IGFBP2 FAS DCN SHC1 IGFBP4 TIMP3 CASP7
ZHOU_INFLAMMATORY_RESPONSE_LIVE_UP	485	456	0.940206	47	2.34175	7.02456e-07	1.5278e-05	PLK3 LTBP4 JAG1 CCRL2 SPSB1 COL4A1 ZNF503 GPC3 RIPK2 WISP2 LAMA3 NOTCH4 DDR2 STARD8 COL12A1 SERPINE1 FERMT2 PDE2A ICAM1 IQCH CLCF1 LOC387763 PSD3 SMTN IL1R1 CCDC108 PALLD LIFR PTPRF DUSP1 TNS1 PDGFB S1PR3 RASAL2 TNFAIP2 KRT19 FNDC3B PPAP2B IYD C6orf145 LOC284454 SYDE1 CCDC65 PPP1R15A ITPRIP DRAM C22orf15
WIERENGA_STAT5A_TARGETS_DN	213	207	0.971831	28	3.16533	7.10004e-07	1.54023e-05	C19orf51 ROCK2 C1orf116 SERPINF1 SELP PROS1 ILK EMILIN1 IFI16 ITGB5 CD84 CD93 TLN1 MSRB3 CENTD3 PTGIR CLDN5 PDLIM1 TSPAN9 GJA4 LGALS12 MYLK GNG11 VWF TPM2 HGD PLCB2 SDPR
ZHU_CMV_8_HR_DN	53	52	0.981132	13	6.69511	7.15879e-07	1.54899e-05	TFPI IGFBP2 ZFP36L1 FBLN1 LMNA FGF7 IL6ST ADH1B MYH9 SH3D19 TNFRSF1A TGFBR3 ENG
MODULE_400	19	18	0.947368	8	16.0141	7.63735e-07	1.6483e-05	GNG11 LMOD1 EFEMP1 MGP IL6ST TIE1 COL5A1 ABCA8
SMID_BREAST_CANCER_RELAPSE_IN_LUNG_DN	37	37	1	11	8.4897	7.77839e-07	1.67444e-05	CLDN5 FABP4 PDCD4 SFRP4 ADIPOQ ADH1B LMOD1 COL14A1 ABCA8 RAPGEF3 ASPN
IVANOVA_HEMATOPOIESIS_STEM_CELL_AND_PROGENITOR	681	677	0.994126	62	2.06356	8.11827e-07	1.74315e-05	PDCD4 BMP2 GIMAP5 SH2B3 AGR2 CLEC14A GPNMB STARD13 TGIF1 GADD45B USHBP1 RAI14 UCHL5IP ELTD1 FAM84B THSD1 CD93 AFAP1L1 SYDE2 PTPRM RAG1AP1 C6orf118 TEK FAM176B KANK2 COASY EFNA1 SH3PXD2B TES GIMAP6 GRASP DISP1 FKBP11 LTBR C9orf24 FGD5 LATS2 MAMDC2 SERPINF1 SRPR ENAH ESAM KRT18 SYTL4 CAPSL MFNG ZNF503 SYDE1 GMPPB CCDC80 VWA3B COL4A2 LINGO3 AXUD1 PPIC RBPMS PRTG LRRC1 GLIS2 STXBP1 C2orf67 TFPI
STK33_NOMO_UP	294	284	0.965986	34	2.75825	8.86674e-07	1.89902e-05	FABP4 CLEC2B RIN2 ZFP36L1 NRP1 GNG11 DUSP1 COL6A3 HAVCR2 THBD ICAM1 ACVR1 IFI16 EMP1 GPNMB IL1R1 CRK FCHO2 PSD3 PPP1R15A TPSAB1 TncRNA TGIF1 USP53 IL6ST C1QC LAMB3 AXUD1 CTTNBP2NL A2M CLEC7A CADM1 C3AR1 DAB2
REACTOME_MUSCLE_CONTRACTION	48	45	0.9375	12	7.30108	9.02099e-07	1.92715e-05	SORBS3 MRLC2 MYL9 LMOD1 ITGA1 ITGB5 MYLK ACTA2 TLN1 TPM2 VCL CALD1
ESC_V6.5_UP_LATE.V1_UP	190	186	0.978947	26	3.28513	9.30878e-07	1.9836e-05	LOXL2 DAB2 NA GPX3 TMPRSS2 PODXL GPC3 LOC91461 BAIAP2L1 SEPN1 SLIT3 HPN EFNA1 PRSS8 ARHGEF16 SMPD2 RAMP2 BMP2 TINAGL1 RIPK4 PDZRN3 COL4A2 RASAL2 POSTN VAMP8 COL4A1
MODULE_105	200	198	0.99	27	3.19334	9.49914e-07	2.01905e-05	CNN3 COL6A3 COL3A1 COL5A2 COL15A1 LUM THBS2 CYR61 LAMB1 EMP1 ITPR3 LTBR MALL SERPINB5 GPX2 LAD1 MGAT1 COL18A1 SPARC ACTA2 LAMA3 COL4A2 CTGF PMP22 FXYD3 CSF1R COASY
COATES_MACROPHAGE_M1_VS_M2_UP	81	80	0.987654	16	5.03001	1.01758e-06	2.15741e-05	MSR1 TGFBI SLC7A7 AXL GNB4 RASAL2 ABCA9 CADM1 AIF1 FAM135A FGD2 CFH CRIM1 MARCO FILIP1L LAMA3
V$AP1_C	275	273	0.992727	33	2.78739	1.02868e-06	2.17003e-05	EFNA1 LTBP3 FSTL1 ROCK2 PDGFRB LAMC1 PROCR RHBDF1 EPHA1 EPHA2 LAMA3 NOTCH4 HEPH FGF9 ANKRD22 SERPINB5 LYVE1 ADAM15 SFN LMNA VCL EMP1 MAMDC2 SFTPC LRRN4CL LPP NTN4 FABP4 PKN3 PLEKHH3 PPP1R15A REXO2 CTTNBP2NL
V$ETS2_B	274	273	0.99635	33	2.78739	1.02868e-06	2.17003e-05	DLC1 RUNDC3A LIFR CD248 RNF43 S100A10 PLEKHH2 EPHA2 TMOD3 ZNFX1 NRP1 ARHGEF15 SEMA4C STX19 GNG11 STARD13 LRP5 VCL PTGIR RBMS2 ATOH8 TMEM204 GALE CORO1C MYH10 TLN1 ESAM MYCT1 CDH5 C1QTNF5 SPARC CENTD3 CRK
NAKAMURA_ADIPOGENESIS_LATE_DN	38	38	1	11	8.17526	1.04754e-06	2.20321e-05	POSTN CYR61 CALD1 COL15A1 ITGA3 RAI14 SERPINE1 ITGAV TIMP3 THBS2 ABI3BP
CSR_LATE_UP.V1_DN	170	164	0.964706	24	3.46249	1.04964e-06	2.20321e-05	SVEP1 MAMDC2 ANGPTL2 DRAM CLEC3B CFH ACVRL1 NTN4 CALD1 PRKG1 FIBIN TBC1D2B MAN1A1 TSPAN9 MRGF ABCA6 SFTPB GAS6 GLT8D2 ANKRD29 APOL3 NOV SDPR PDE5A
TGFB_UP.V1_UP	192	188	0.979167	26	3.24429	1.14497e-06	2.39731e-05	ITGB6 RRAD GADD45B BMPR2 SPHK1 FLT4 TAGLN SLCO2A1 SPSB1 CLCF1 TBC1D2B BCOR DLC1 SMTN NGF CTGF C6orf145 ITGA5 PMP22 PDGFB CSF1R LIPG ZFP36L1 FERMT2 CHST3 MPZL2
PHOSPHOTRANSFERASE_ACTIVITY_ALCOHOL_GROUP_AS_ACCEPTOR	334	327	0.979042	37	2.58991	1.18848e-06	2.48224e-05	ILK ROCK2 PDGFRB MST1R EFNA4 EIF2AK3 COASY TGFBR2 SPHK1 KDR NRP2 ACVRL1 NRP1 LATS2 AXL MAPK13 SNF1LK EGFR STK3 RIPK2 RIPK4 PTK6 TEK STK38L CSF1R PLK3 MYLK DDR2 TIE1 HIPK3 ERN1 PRKD3 ACVR1 TRIB2 CRIM1 FLT1 FLT4
TNF-alpha	837	823	0.983274	71	1.93677	1.1994e-06	2.49885e-05	C1QB CLEC2B SDC1 DLEC1 EXT1 TNFAIP2 CTGF PPP1R15A RRBP1 MYH10 PRKG1 SPAG6 SRPR THBS1 MATN2 FN1 CTNNA1 TRIB2 SORBS3 SELP RAB13 TGFBR3 IGFBP2 FAS DUSP1 IFI27 CD59 CLIC4 CYR61 APOL3 B3GALNT1 TNFAIP1 AIF1 CSF1 COL8A1 COL6A1 CLDN4 NOTCH4 TNFRSF10B EPHA1 FLT4 CCR1 COL3A1 EFNA1 TRAF4 ITGA5 PIGR PPAP2A COL4A1 CASP7 IL15RA ICAM1 JAG1 PDGFB CXCR7 RIPK2 CCDC52 MMP2 ZBTB5 LAMA4 TENC1 NA OSMR NGF FPGT ENG EMP…
DOANE_RESPONSE_TO_ANDROGEN_DN	241	237	0.983402	30	2.93433	1.20277e-06	2.49969e-05	LTBP1 CDKN1A PPAP2C CASP7 PLXND1 PRSS8 TNC CYBRD1 RAI14 THBS1 SAMHD1 MGP IFITM3 SEMA3F RRAS PALLD TPT1 FBLN1 MCAM PDZRN3 RAPGEF3 TINAGL1 STOM TRAF5 SEMA3C EPB41L4A RFTN1 RIBC2 FBXL7 IGFBP2
NIELSEN_LEIOMYOSARCOMA_CNN1_UP	19	19	1	8	14.5606	1.26374e-06	2.60767e-05	LAMA3 ALDH1B1 LMOD1 MYL9 MYLK ACTA2 RAB23 TAGLN
INTEGRIN_COMPLEX	19	19	1	8	14.5606	1.26374e-06	2.60767e-05	ITGA1 ITGA11 ITGA3 ITGB3 MYH9 ITGA9 ITGA5 ITGB6
LIU_SMARCA4_TARGETS	64	63	0.984375	14	5.74193	1.26402e-06	2.60767e-05	MFAP5 SPARC PARVA EFHB MMP2 IFI27 SPRY4 ITPR3 PODXL TAGLN KLHL6 COL3A1 CASC2 RMST
GUENTHER_GROWTH_SPHERICAL_VS_ADHERENT_DN	26	25	0.961538	9	11.2705	1.29901e-06	2.67329e-05	COL18A1 CD59 PRSS23 CAV1 FN1 VCL IL13RA1 TGFBR2 NRP1
FORTSCHEGGER_PHF8_TARGETS_DN	784	763	0.973214	67	1.97237	1.3039e-06	2.67681e-05	COL6A1 CHSY1 MARVELD1 APH1A LAMB2 TMEM40 PRSS23 HEG1 FSTL3 KRT15 F11R TIMP3 SLC7A7 SLC39A13 ALPP RRAD TGFBR3 MYLK RASSF7 SLC12A4 AQP1 ILK RAP1B CAV1 LAMB3 MST1R KRT19 CGN PHLDB2 B3GNT3 GNB4 FBLIM1 PLEKHA7 GJB3 EMP1 RIPK4 MAOA MATN2 FKBP11 KIRREL FN1 ITGA3 CTNND1 SPARC EXT1 FSTL1 GPR39 SUSD2 FCHO2 TMEM190 EHD2 FGFBP1 PTPN12 TINAGL1 AXL PLS1 SFN TMBIM1 VAMP8 MYO5B IGFBP7 CD59 RFTN1 PROCR TACC1 PLEK…
MEK-mapk	291	289	0.993127	34	2.70357	1.32324e-06	2.70991e-05	CD81 SDC1 TGFBI HSPG2 COL3A1 RAI14 NEDD9 TNFAIP2 GPX2 PCSK7 CAV2 EPHA2 SERPINB5 IL6ST ALDH3A1 LPHN2 MAN1A1 PPAP2A FLNA ST14 CYBRD1 EPS8L2 TMPRSS4 RAB23 COL5A2 EHD2 AQP3 RPS27 CD59 CRTAP EFNA1 CALCOCO2 TPT1 STAP2
RGAGGAARY_V$PU1_Q6	502	495	0.986056	49	2.23914	1.32918e-06	2.71547e-05	DLC1 C4orf32 VASN TMEM178 EMCN ZNFX1 FAM3D TRPV2 ANGPT2 ARHGEF15 CSF1 FGD2 NOSTRIN ANGPTL2 RHOJ SH2D3C C1QTNF5 CALHM2 SLC12A4 NPNT ADCY4 EFNA1 GLT8D2 ELN ITGA11 S100A10 TMOD3 ACVRL1 NRP1 CYR61 ICAM2 RASIP1 TIE1 ADAM15 STARD13 MMRN2 PTGIR GIMAP4 SPRED2 RBMS3 TMEM204 GALE CORO1C TLN1 PLCB2 FAM176B CTNND1 PLVAP TPM2
REACTOME_DEVELOPMENTAL_BIOLOGY	396	383	0.967172	41	2.43683	1.36476e-06	2.7814e-05	PAK4 MRLC2 MYL9 COL1A1 COL1A2 COL3A1 COL4A1 COL4A2 COL5A1 COL5A2 COL6A1 COL6A2 COL6A3 CTNNA1 EGFR FABP4 PLXND1 CNTN6 FOXA3 ITGA1 ITGA5 ITGA9 ITGAV ITGB3 LAMB1 LAMC1 LEP MSN MYH9 MYH10 PLIN ENAH NTN4 RRAS SLIT3 BNIP2 TLN1 NRP2 NRP1 ADIPOQ ROCK2
ZHOU_INFLAMMATORY_RESPONSE_FIMA_UP	544	510	0.9375	50	2.21605	1.37579e-06	2.79712e-05	ICAM1 HIPK3 LTBP4 VWF EMCN EMP2 PDGFB YSK4 CXCR7 WISP2 RIPK2 SVEP1 RPESP POSTN LOC400128 PLEKHH3 EGFR HTRA3 IL1R1 S1PR3 DDR2 JAG1 PPP1R15A BTNL9 LOC387763 MS4A7 PLK3 EFEMP1 COL3A1 RHOJ GPC3 CSF1 ANKRD50 PTPN21 LIPH CLCF1 CCRL2 SERPINE1 ITGA9 TNFAIP2 C1QTNF7 FGF9 FERMT2 CARD10 MDFIC DRAM COL5A1 FZD4 C6orf145 PPAP2B
V$SRF_Q6	241	239	0.991701	30	2.90599	1.43572e-06	2.91191e-05	PDLIM7 ROCK2 DCUN1D3 PRELP TAGLN CD248 MYADM FLNA STARD13 THBS1 TES LRP5 VCL MRGF COL1A2 COL1A1 PODN MYL9 GPR20 LPP CORO1C MYLK RHOJ RAI2 SDPR RSU1 FAM83H CALD1 TPM2 PPAP2B
ST_INTEGRIN_SIGNALING_PATHWAY	82	82	1	16	4.87741	1.43986e-06	2.91329e-05	ANGPTL2 ILK ITGA5 ITGA3 CAV1 TLN1 ITGA1 P4HB PAK4 CRK MYLK SHC1 ITGA11 ROCK2 GRB7 ITGA9
ZWANG_TRANSIENTLY_UP_BY_2ND_EGF_PULSE_ONLY	1725	1616	0.936812	119	1.64922	1.54717e-06	3.1229e-05	TINAGL1 GJB3 PODN CGN C1orf92 HMCN1 CTSE MIRN205 TRAF5 MEGF6 TMEM200B SYDE2 LOC339524 NGF FMO5 C1orf189 NES ANKRD45 SPAG6 ACTA2 FRMPD2 SLC39A13 MS4A4A MS4A7 SCGB1A1 NNMT CD248 LRRC32 LTBR KCNH3 RPH3A LOC387885 CCDC60 DNAH10 A2M KCNJ8 LOC57228 ITGA5 FLT1 STARD9 ITGA11 CCDC135 CMTM3 LRRC50 SLC12A4 HYDIN CD300LG LOC100134934 MFAP4 MYO1D ICAM2 ZNF750 B3GNT3 WTIP PLEKHG2 CEACAM6 CBLC SH2D3A ADAMTS10 G…
RODRIGUES_THYROID_CARCINOMA_ANAPLASTIC_DN	537	514	0.957169	50	2.19632	1.72423e-06	3.47198e-05	IGFBP7 RBPMS RBMS3 PPAP2B GLT8D2 PODXL SASH1 TMEM133 AQP3 TMEM178 ECM2 STARD13 LIFR MXRA7 FKBP11 MAMDC2 PPAP2A TNFRSF11B FKBP7 TIMP3 MCAM ACTA2 MPZL2 RPS27 GRK5 ARHGAP6 FZD1 PRKG1 COL14A1 GPX3 FAM116A TNS1 MATN2 RASAL2 CFH ABI3BP CAV2 NEDD9 PTPRB LPHN2 RRBP1 ATOH8 STOM RPESP MMRN2 LOXL4 MAN1A1 SLC26A4 PTPRG CYBRD1
AMIT_SERUM_RESPONSE_240_MCF10A	57	56	0.982456	13	6.07233	1.78298e-06	3.57317e-05	EMP1 PRSS8 SERPINE1 TM4SF1 CDH1 THBS1 TJP1 HERPUD1 ITGA5 NA EHD4 ITGB6 GBP1
RECEPTOR_COMPLEX	56	56	1	13	6.07233	1.78298e-06	3.57317e-05	OSMR SRPR IL13RA1 MYH9 ACVR1 ITGA11 ITGB3 ITGB6 TGFBR2 ITGA1 ITGA3 ITGA9 ITGA5
LEE_METASTASIS_AND_ALTERNATIVE_SPLICING_UP	74	74	1	15	5.11157	1.84376e-06	3.6862e-05	TNFRSF1A F2R ELN MGP CYR61 COL6A2 SHC1 PTPRF ITGB5 FZD1 MFAP5 PTPRM HAPLN3 LTBR TSPAN9
PID_INTEGRIN_CS_PATHWAY	26	26	1	9	10.6073	1.9024e-06	3.78546e-05	ITGA3 ITGA5 ITGB5 ITGA11 ITGA1 ITGB3 ITGAV ITGB6 ITGA9
EXTRACELLULAR_MATRIX_STRUCTURAL_CONSTITUENT	27	26	0.962963	9	10.6073	1.9024e-06	3.78546e-05	LAMB1 COL4A2 EFEMP2 MGP PRELP LAMA4 FBLN1 LAMC1 MFAP5
KATSANOU_ELAVL1_TARGETS_DN	148	147	0.993243	22	3.55084	1.99479e-06	3.95994e-05	OSMR FLT4 WNT2 LAMA2 LOC91461 AEBP1 RPESP NPNT ADAMTS9 SLCO2A1 GJB3 COL6A2 IFI16 UCHL5IP TGFBI ANGPTL2 IGFBP4 ASAM DLST COL6A1 RAMP3 TGFBR3
CLASPER_LYMPHATIC_VESSELS_DURING_METASTASIS_UP	20	20	1	8	13.3503	2.01777e-06	3.99613e-05	PDGFB TNC ANGPT2 F11R SPRY1 THBS1 ESAM ENG
KARLSSON_TGFB1_TARGETS_DN	207	206	0.995169	27	3.04956	2.0692e-06	4.08836e-05	COL6A1 CCDC80 ZFP36L1 DCN CD2AP TncRNA IGFBP4 RASL11A PKHD1L1 PARD6B WWTR1 ITFG3 SLIT3 TMC5 NOD1 VAMP8 NPC2 F11R PTPRF RIN2 SMPDL3B LEPROT TBC1D2B MAOA DAB2 COPZ2 TWSG1
KIM_RESPONSE_TO_TSA_AND_DECITABINE_UP	129	126	0.976744	20	3.80262	2.27642e-06	4.48726e-05	LAMB3 SFN ICAM2 TES PDE2A BIK MYO5C CDKN1A KRT19 WISP2 TSGA10 SERPINF1 CYP3A5 CLDN7 TACSTD2 VAMP8 COL3A1 C10orf116 AQP3 IFI27
BROWNE_HCMV_INFECTION_16HR_DN	86	85	0.988372	16	4.66471	2.37169e-06	4.66413e-05	LMNA COL1A2 COL1A1 ATP2B4 NRP1 CACNA1E FILIP1L ADAMTS2 C10orf116 WNT2 THBS1 RBPMS PDCD4 ADH1B TGFBR3 PDLIM7
CELL_MIGRATION	96	95	0.989583	17	4.38666	2.40599e-06	4.72057e-05	NRP2 NRP1 ACVRL1 CD2AP VCL EGFR MYH9 CD34 CLIC4 LAMC1 SFTPD CENTD3 PPAP2A LAMB1 PPAP2B PARD6B SPHK1
CHANG_POU5F1_TARGETS_UP	15	15	1	7	17.5146	2.58673e-06	5.06337e-05	CXCL17 COL5A1 COL3A1 FN1 CYR61 AOC3 SLIT3
BRUECKNER_TARGETS_OF_MIRLET7A3_DN	78	76	0.974359	15	4.94401	2.62516e-06	5.1148e-05	SPARC RAB34 COL5A1 COL4A2 FN1 PTPRF LOXL2 PRSS23 EFEMP1 NNMT RIN2 CALD1 MATN2 NRP2 CORO1C
SEKI_INFLAMMATORY_RESPONSE_LPS_UP	77	76	0.987013	15	4.94401	2.62516e-06	5.1148e-05	BMP2 GBP1 EGFR RIPK2 OSMR SLC4A7 SH3PXD2B GADD45B CSF1 FAS ADAMTS7 CCRL2 TNFAIP2 GBP2 ICAM1
AFFAR_YY1_TARGETS_UP	214	209	0.976636	27	2.9989	2.7372e-06	5.32079e-05	KRT19 TNFRSF10B ITGA9 LAMB2 GPC3 ITGB6 EGFR MMP2 SFN SELM KDR PPP1R15A ADAM15 RAMP2 SLC9A3R2 ICAM1 CASP7 DUSP1 FAS CXCR7 TINAGL1 CDKN1A FLT1 EPHA2 EFEMP1 GBP1 CFH
REACTOME_SIGNALING_BY_PDGF	122	117	0.959016	19	3.90603	2.85891e-06	5.54458e-05	CDKN1A COL1A1 COL1A2 COL3A1 COL4A1 COL4A2 COL5A1 COL5A2 COL6A1 COL6A2 COL6A3 CRK ADCY4 GRB7 ITPR3 PDGFB PDGFRB THBS1 THBS2
KOKKINAKIS_METHIONINE_DEPRIVATION_48HR_UP	128	128	1	20	3.73202	2.92446e-06	5.65867e-05	LUM CASP7 SHC1 DCN CDKN1A DPYD IGFBP2 IL6ST TNFRSF10B IL1R1 FAS IGFBP7 CDH1 TIMP3 FZD1 MMP2 PDGFRB GPX3 CAV1 BMP2
HENDRICKS_SMARCA4_TARGETS_DN	53	50	0.943396	12	6.33827	3.05141e-06	5.89077e-05	NRP2 LGALS3 PLEKHG2 AGR2 SFTPB EFNB1 NRP1 CCR1 A2M LUM PLS1 TACSTD2
NAGASHIMA_NRG1_SIGNALING_UP	176	174	0.988636	24	3.23025	3.06237e-06	5.89472e-05	VCL LAMA3 SERTAD3 SNF1LK CLCF1 PPP1R15A PALLD CYR61 SFN GADD45B SPHK1 AQP3 EPHA2 CLDN4 TNFRSF11B SPRED2 TNFRSF10B TES CTGF FERMT2 MCL1 NEDD9 DUSP1 CCNL1
MULTICELLULAR_ORGANISMAL_DEVELOPMENT	1049	1037	0.988561	83	1.78828	3.06747e-06	5.89472e-05	MYH9 TAGLN SERPINF1 PMP22 EIF2AK3 NEURL FGF7 EGFL7 CSF1 PCOLCE PKD2 NTNG2 MGP EDA TIE1 CNTN6 IFI16 CD4 COL5A2 COL12A1 KRT19 KRT15 EXT1 MFNG COL18A1 EPHA2 NRP2 NRP1 ACVRL1 APBA2 NPR1 ROBO4 EMP1 CSF1R AEBP1 SCGB1A1 CRIM1 IGFBP4 CTGF ADAMTS9 TGIF1 EMCN SPHK1 TGFBR3 CMKLR1 FLNA COL6A3 CENTA2 COL1A2 COL1A1 TNFAIP1 ANGPTL2 ACVR1 DCN COL4A2 ANXA2 POSTN PRELP LAMC1 ELN ITGA11 LAMB3 LAMB1 BMP2 LAMA2 LAMA3…
ICHIBA_GRAFT_VERSUS_HOST_DISEASE_D7_UP	107	107	1	18	4.07245	3.09015e-06	5.92477e-05	MARCO IFI16 IFI27 SAMHD1 PROCR C1QB C3orf64 GBP2 GIMAP4 ICAM1 C1QC IL6ST FKBP11 FAS KRT18 GBP1 COL4A1 MSR1
VERRECCHIA_RESPONSE_TO_TGFB1_C5	21	21	1	8	12.3176	3.12264e-06	5.96361e-05	MMP2 SEMA3F ITGA5 EPHA2 CTNNA1 TNFRSF1A ITGB3 ILK
PID_ECADHERIN_STABILIZATION_PATHWAY	42	42	1	11	7.11883	3.12457e-06	5.96361e-05	CDH1 ENAH CTNNA1 VCL PLEKHA7 CTNND1 EGFR LPP EPHA2 EFNA1 AQP3
NING_CHRONIC_OBSTRUCTIVE_PULMONARY_DISEASE_DN	121	118	0.975207	19	3.86646	3.25674e-06	6.19222e-05	FCGRT CCDC80 NAPSA RAMP2 CFD ZFP36L1 LGALS3 AOC3 GOLGA2 FERMT2 LAPTM4A IFITM3 CORO1C CNN3 COL3A1 CALU SNF1LK EHD2 COL1A1
MEL18_DN.V1_UP	141	140	0.992908	21	3.55811	3.26241e-06	6.19222e-05	LTBP4 ITGA5 JAG1 LAMB3 CSF1 EPHA2 NRP1 C3AR1 PDCD1LG2 TEK CRISPLD2 NRP2 TIE1 FAM38A SLCO2A1 TGFBR3 ITGA3 SNF1LK NA ITPR3 CHST3
BUYTAERT_PHOTODYNAMIC_THERAPY_STRESS_DN	637	630	0.989011	57	2.03068	3.26642e-06	6.19222e-05	CALD1 CRIM1 NNMT PDGFB FN1 SERPINE1 LOXL1 COL4A1 CAV2 SMTN ITGB3 LOXL2 C1orf106 TNFAIP1 CTSC ICAM1 MYL9 IL13RA1 NID1 FZD1 VCL AMOTL2 FABP4 EFEMP1 EFEMP2 SLFN12 GBP1 NHLRC2 COL4A2 APBA2 TACSTD2 EPHA2 FGFBP1 CARD10 HYAL2 TMEM109 CYR61 ANTXR1 THBS1 TGFBI CADM1 ALDH1B1 MDFIC JAG1 TAGLN KANK2 MALL SLC43A3 FPGT SPARC CTGF TBC1D2B TGFBR2 MPZL2 PPIC NGF PRSS23
SHETH_LIVER_CANCER_VS_TXNIP_LOSS_PAM2	153	152	0.993464	22	3.41352	3.51153e-06	6.64192e-05	CD276 TGFBR2 LYVE1 PLS1 EIF2AK3 CD93 KCNJ8 ANXA2 CCDC96 PRSS8 CAV2 RAB34 SLC12A4 MCAM TAGLN MYADM SPARC HEPH SMPDL3B TANC1 TMEM45B FKBP11
FALVELLA_SMOKERS_WITH_LUNG_CANCER	80	78	0.975	15	4.78618	3.69048e-06	6.94916e-05	TncRNA RASEF IL6ST SRPR SEC61A1 DUSP1 C1S SERPINE1 ADAMTS1 MCL1 APOL6 CTNNA1 ENG PRKG1 ITGB6
MODULE_357	80	78	0.975	15	4.78618	3.69048e-06	6.94916e-05	KRT19 TM4SF1 CAV2 CAV1 SERPINE1 MAOA KRT15 SERPINB5 GPX2 EFNB1 LAMA3 FXYD3 LAMB3 FGFBP1 LIPG
PETROVA_ENDOTHELIUM_LYMPHATIC_VS_BLOOD_UP	131	130	0.992366	20	3.66401	3.73559e-06	7.01841e-05	TIMP3 RAMP3 ITGA9 SPRY1 RBPMS MAOA CALCRL SLC26A4 LOC57228 IGFBP2 RAMP2 PDLIM1 EMP2 TBXA2R ANGPT2 FLT4 PPAP2A MGP FABP4 ITGA1
ROSS_AML_WITH_CBFB_MYH11_FUSION	52	51	0.980769	12	6.17567	3.81758e-06	7.15648e-05	SLC7A7 SPARC MDFIC CLEC7A GIMAP4 PTPRM TGFBI CYBB IL13RA1 TNFAIP2 NRP1 TES
IWANAGA_CARCINOGENESIS_BY_KRAS_PTEN_DN	353	345	0.977337	37	2.43671	4.22391e-06	7.88821e-05	ELTD1 TTC28 SERPING1 VCL CLEC14A PLVAP PKD2 ENG MMP2 INMT RHOJ MCAM RASSF6 PMP22 CAV2 FAM108C1 NID1 COL4A1 RAMP2 FBXL7 TEK GIMAP6 CALCRL SDPR CD93 SCARF2 C7orf57 LPHN2 ANGPTL2 GLIS2 CLDN5 OGN MS4A6A GNB4 FZD4 C10orf10 CHSY1
KONDO_EZH2_TARGETS	245	239	0.97551	29	2.79314	4.22666e-06	7.88821e-05	C20orf56 WWTR1 APBB2 MYO1D C20orf160 COL1A1 FABP4 EGFR CTGF RBMS3 GPC6 C9orf116 COL8A1 LOXL4 EMP1 SERPINE1 MYLK IL13RA1 NTN4 NNMT CD59 TFPI ANTXR2 ABI3BP C1S COL3A1 NRP1 SPRY4 SPARC
V$STAT5A_03	265	252	0.950943	30	2.73427	4.28965e-06	7.98805e-05	TGIF1 APH1A EMCN C9orf24 EPHA2 LAMA3 HEPH TNFRSF11B VGLL3 TIE1 SLC26A7 GNB4 THBS2 HSPG2 LRP1 C15orf26 LRP5 RBMS3 SH2B3 CADM1 TINAGL1 FN1 PAK4 SHC1 CCDC60 EPN3 SPEF1 PCYOX1 FLT1 NPNT
KIM_WT1_TARGETS_UP	214	214	1	27	2.91808	4.30281e-06	7.99487e-05	BMPR2 FERMT2 CALD1 SFN CSF1 CYR61 RAI14 SPHK1 TNFAIP1 THBS1 TIMP3 TNS1 ZFP36L1 MYH10 SH2B3 PMM2 SERPINE1 LAMB3 CHST3 EPHA2 WWTR1 CARD10 SPRED2 SYDE1 VCL ARHGAP29 TM4SF1
ANATOMICAL_STRUCTURE_MORPHOGENESIS	376	373	0.992021	39	2.36994	4.33395e-06	8.03498e-05	CD2AP MYH9 KRT18 SERPINF1 EMCN ELN CENTD3 LAMB1 CDC42EP5 COL18A1 SPHK1 MCAM NOTCH3 NOTCH4 ENG NRP2 NRP1 ACVRL1 CYR61 EGFL7 PKD2 NPR1 NTNG2 MPZL2 VCL ROBO4 S1PR3 FGD2 FGD5 SFTPB PARD6B LYVE1 GPC3 DNAI2 CPM DCN MYOC COL4A2 F2R
REACTOME_RESPONSE_TO_ELEVATED_PLATELET_CYTOSOLIC_CA2_	89	79	0.88764	15	4.71176	4.35585e-06	8.05785e-05	CFD A2M FN1 ITGB3 SERPINE1 PDGFB PROS1 SELP SPARC THBS1 TLN1 SERPING1 VCL VWF CALU
PID_INTEGRIN4_PATHWAY	11	11	1	6	23.988	4.4482e-06	8.21063e-05	LAMB1 LAMB3 LAMC1 LAMA2 LAMA3 LAMB2
WALLACE_PROSTATE_CANCER_RACE_UP	299	279	0.93311	32	2.62298	4.61252e-06	8.49531e-05	ADAMTS1 RP11-589B3.4 STOM ICAM2 THBD DLC1 IFITM3 CLIC2 SCGB1A1 SLFN12 IFI27 MS4A4A C1QB GBP1 C3orf64 IFI16 VSIG4 GNG11 C1QA NID1 GIMAP6 RAMP3 MXRA7 APOL6 CD93 SELP MMP19 CTSC CLDN5 CHRDL1 CPM CCR5
KEGG_CYTOKINE_CYTOKINE_RECEPTOR_INTERACTION	267	253	0.947566	30	2.72189	4.64853e-06	8.54295e-05	FLT1 FLT3LG FLT4 CSF1R IL13RA1 CSF1 TGFBR2 CLCF1 OSMR TNFRSF11B LEP IL15RA LTBR LIFR PDGFRB EDA ACVRL1 PDGFB ACVR1 KDR TNFRSF1A CCR5 EGFR CCR1 TNFRSF10B IL1R1 BMPR2 IL6ST BMP2 FAS
SUZUKI_RESPONSE_TO_TSA_AND_DECITABINE_1A	23	22	0.956522	8	11.4403	4.70114e-06	8.62081e-05	TIMP3 LAMA2 PTPRM LAMA3 ANGPT2 COL6A3 S100A10 LPHN2
BILD_HRAS_ONCOGENIC_SIGNATURE	261	254	0.97318	30	2.70962	5.03479e-06	9.21256e-05	SPRY4 MCL1 CLCF1 FGFBP1 PPP1R15A SEMA4C SDC1 SFN ITPR3 BMP2 ADAMTS15 PHACTR4 TNFRSF10B SMTN LAMA3 ZBED2 EPHA2 COL12A1 FN1 GJB3 SERPINB5 FAM110C TMEM45B EFNB1 CALU DUSP1 MALL DLST ITPRIP CCNL1
NOTCH_DN.V1_DN	189	179	0.94709	24	3.12537	5.05156e-06	9.2232e-05	NOTCH3 SPRY4 FUT3 FCGRT ITGA9 AMOTL2 MYO1D RAMP2 LOC339524 MAPK13 EPB41L4A FSTL3 CLIC2 RAB3IL1 MAN1A1 CXCR7 DRAM SCNN1A SERPINE1 GGTLC1 POF1B NID1 ARHGAP6 C3AR1
HELLEBREKERS_SILENCED_DURING_TUMOR_ANGIOGENESIS	80	80	1	15	4.63878	5.12623e-06	9.33249e-05	ITGA3 IFI27 TAGLN SMTN COL6A1 LRP1 NPC2 CADM1 FABP4 TACSTD2 IGFBP7 ICAM1 COL4A2 ABI3BP CDKN1A
MARTINEZ_TP53_TARGETS_UP	602	594	0.986711	54	2.03878	5.13359e-06	9.33249e-05	LTBP1 MS4A6A THBS1 CALCOCO2 CIDEC ANGPTL2 TMED9 USHBP1 MFAP5 ITGAV CAV2 GBP1 SLC25A10 FBLN1 CFD SLC26A7 TMEM109 CDKN1A C1QB DUSP1 TSHR HAVCR2 TGFBR3 LAPTM4A AQP1 CLDN5 IL6ST EIF4G1 STOM MYO5B FUT2 DRAM CLCF1 TGFBI PTPRG TWSG1 PRELP ITGA9 SLC6A4 HIPK3 CYR61 PTPRF LUM MRC2 TGFBR2 RARRES2 NOV C5orf15 LAMA2 MSR1 PRKD3 EMP2 SERPINF1 PNPLA2
ZHANG_BREAST_CANCER_PROGENITORS_DN	145	144	0.993103	21	3.4418	5.14749e-06	9.33758e-05	TNFAIP2 TACSTD2 C20orf4 SCNN1A A2M DDR2 AEBP1 CSF1 SOCS3 PTPRB SPRY4 STAP2 ARRDC1 COL1A1 PMP22 IFI27 ARHGDIA APH1A PLOD3 CSF1R MDFIC
LIEN_BREAST_CARCINOMA_METAPLASTIC_VS_DUCTAL_DN	114	111	0.973684	18	3.89681	5.29083e-06	9.57697e-05	RSPH1 AGR2 BIK ATAD4 FXYD3 MYO5C AP1M2 KRT19 DYNLRB2 C1orf172 KRT18 EPN3 C10orf116 SFRP4 CLDN7 CDH1 TACSTD1 CEACAM6
BERENJENO_TRANSFORMED_BY_RHOA_REVERSIBLY_DN	29	29	1	9	9.01588	5.35442e-06	9.65057e-05	TAGLN CYR61 PHLDB2 THBS1 LATS2 ERRFI1 TNC CTGF SERPINE1
ZHANG_ANTIVIRAL_RESPONSE_TO_RIBAVIRIN_UP	30	29	0.966667	9	9.01588	5.35442e-06	9.65057e-05	PDLIM1 IFITM3 C1R CD81 CFH CD99 IFI27 C1S GPX2
V$NERF_Q2	247	242	0.979757	29	2.75344	5.4116e-06	9.71211e-05	EFNA1 BCOR FBLIM1 NRP1 SRPR HYAL2 CIDEC SEMA4C FKBP10 STARD13 ITPR3 EFHB JAG1 MMRN2 VCL STARD8 ROBO4 RBMS2 SPRED2 SLC4A2 ATOH8 ADAMTSL3 LLGL2 TLN1 TENC1 ARHGAP8 PLCB2 FLT1 CENTD3
TAKEDA_TARGETS_OF_NUP98_HOXA9_FUSION_8D_UP	157	156	0.993631	22	3.31105	5.41164e-06	9.71211e-05	LTBP3 CDH1 DEFB1 PRSS23 TPSAB1 F2R THBS1 GBP1 RBPMS MYCT1 DLC1 MYH10 SDPR RAB27B CLEC2B IGFBP4 PALLD TTC28 IFI27 KRT18 ZNF503 REXO2
TAKEDA_TARGETS_OF_NUP98_HOXA9_FUSION_10D_UP	194	192	0.989691	25	3.02277	5.49476e-06	9.84029e-05	CAV1 FN1 GBP1 TM4SF1 DLC1 CADM1 PALLD FERMT2 LOC387763 TPSAB1 TACSTD1 KRT18 MYCT1 RBPMS IFI27 ZNF503 CDH1 RAB27B DEFB1 ANGPT2 APOL6 CFD THBS1 TIMP3 7A5
V$SRF_Q5_01	220	217	0.986364	27	2.87163	5.59907e-06	0.000100058	PDLIM7 TAGLN CD248 FGF7 MYADM FLNA STARD13 THBS1 VCL MRGF COL1A1 PODN TIMP3 MYL9 ITGB6 GPR20 LPP CORO1C MYLK RHOJ RAI2 SDPR RSU1 CALD1 CTNND1 TPM2 PPAP2B
TGTTTGY_V$HNF3_Q6	738	719	0.974255	62	1.92801	5.7781e-06	0.000103039	A2M LTBP1 FSTL1 LPHN2 CTGF PTPRG SERPINF1 EMCN C9orf24 ASXL1 EGFL7 KIRREL DUSP1 ASPN JAG1 MGP RDHE2 SLCO2A1 NTN4 MPZL2 SPRY1 PIH1D2 ACVR1 EDA FIGN ADAMTS10 CXorf36 NPNT EFNA1 TGIF1 RFTN1 PRELP EPS8L2 TMOD3 SEMA3C NOS3 CYR61 SLIT3 CHRDL1 KANK2 SEMA4C GADD45B ADAM15 TBXAS1 ITPR3 TJP1 MMRN2 ROBO4 ATOH8 CADM1 SFTPC SFTPB ITGA3 KIAA0355 GRB7 MYLK PDCD4 ESAM RBM35B RBM47 CALD1 ERRFI1
PEDRIOLI_MIR31_TARGETS_DN	418	406	0.971292	41	2.281	5.87957e-06	0.000104626	CD276 C10orf63 ICAM1 CD93 RRAD LYVE1 P4HB CXCR7 ARHGAP29 HTRA3 CLDN5 HSPA12B SLC6A4 EMP1 MYO1D TncRNA PPAP2A TGFBR2 AFAP1L1 SLIT3 GBP2 ADAMTS9 PLXND1 PKHD1L1 LAMA2 CPM VWF NRP1 ANGPT2 SCARF2 NID1 RAMP2 TIMP3 SLC26A4 DSC2 CMTM3 SMPDL3B LATS2 PLVAP TACC1 SPRY4
BURTON_ADIPOGENESIS_PEAK_AT_0HR	63	62	0.984127	13	5.32759	6.00263e-06	0.000106591	NOV DAB2 TLN1 OGN CSF1 COL8A1 ACTA2 THBS2 TncRNA MGP MYL9 PDGFRB TIMP3
HAN_SATB1_TARGETS_UP	395	393	0.994937	40	2.30018	6.30547e-06	0.000111733	LAMB3 NRP1 GBP2 TNS1 ADAMTS1 EMP1 MXRA8 PTK6 AQP3 MATN2 CTGF EGFR AGR2 TGFBI NES CLDN4 IGFBP4 ADAM15 ITGA3 TNC IGFBP7 OSMR HTRA3 SERPINE1 NEDD9 EFEMP1 ZMYND12 FN1 F11R DUSP1 CLDN7 TRPV2 MPZL2 HSD17B8 MALL ICAM2 COL6A2 LMNA C6orf145 ZFP36L1
V$STAT5B_01	247	244	0.987854	29	2.72759	6.36304e-06	0.000112516	PDLIM1 SERPING1 ADAMTS9 VASN C9orf24 ASXL1 LAMA2 KCNJ8 TMOD3 NRP1 FOXA3 SRPX PALLD ICAM1 C7 PCOLCE RRAS DLL4 ADAMTSL3 GMPPB CLDN5 TENC1 CCDC135 CCDC108 SDC1 PROS1 CDH1 C1QTNF1 LEP
CUI_TCF21_TARGETS_UP	37	37	1	10	7.42513	6.455e-06	0.000113903	CFH COL6A2 IGFBP2 LUM CADM1 DCN ISLR SERPINF1 COL6A1 COL3A1
KUNINGER_IGF1_VS_PDGFB_TARGETS_DN	46	45	0.978261	11	6.48876	6.49351e-06	0.000114343	ERRFI1 C7orf58 THBD ARHGAP6 THBS2 STOM RBPMS F2R CAV2 MGP IL1R1
MIKKELSEN_IPS_LCP_WITH_H3K4ME3	174	170	0.977011	23	3.15645	6.77911e-06	0.000119123	EMILIN1 PDGFRB C1RL C6orf118 ROBO4 GPR20 SUSD2 EGFL7 C2orf62 OPRL1 ATAD4 PRRG2 NOS3 TENC1 C1orf85 FUT2 TNKS1BP1 NOTCH4 PCOLCE ANGPTL2 MMRN2 VWA3A FOLR1
BRUINS_UVC_RESPONSE_VIA_TP53_GROUP_B	549	540	0.983607	50	2.07755	6.91128e-06	0.000121192	EPHA2 DRAM RAG1AP1 LTBP4 NGF NOV INMT ROCK2 SH2B3 PRSS23 SPARC MARVELD2 RAB23 LTBP3 PLK3 OSBPL5 FMO2 TES MXRA8 GNG11 VASN TJP3 COPZ2 LAMB3 AMOTL2 RAI14 LRP1 C11orf88 SERPINE1 AEBP1 CALU CCRL2 SERPINB5 CAV2 COL4A1 THBD TMBIM1 IL15RA MYADM ANTXR1 FAS ANGPTL2 COL4A2 DUSP1 CTGF SLC12A4 TINAGL1 TNFRSF10B TNFRSF11B MGP
ACEVEDO_FGFR1_TARGETS_IN_PROSTATE_CANCER_MODEL_UP	289	285	0.986159	32	2.56021	7.2036e-06	0.000125881	PDE2A SPHK1 LIPH NPNT C1orf116 TACSTD2 SMPDL3B COL8A1 CXCL17 SPRY1 AFAP1L1 SOCS3 SLC4A7 SERPINB5 TMEM40 RPESP ARHGAP6 EMP2 S100A14 SLC5A8 RNF39 B3GNT3 FZD4 NOSTRIN MPZL2 7A5 PARD6B CDH1 LGALS3 RPS27 CTSE THBS1
DEMAGALHAES_AGING_UP	55	54	0.981818	12	5.7335	7.22352e-06	0.000125881	SERPING1 LGALS3 C1QB VWF MSN C1QC GBP2 NPC2 EFEMP1 GPNMB C1QA CLIC4
MODULE_234	54	54	1	12	5.7335	7.22352e-06	0.000125881	COL1A1 AEBP1 LUM CLEC3B POSTN MGP TNFRSF11B TIE1 SPARC PRELP COL12A1 BMP2
VALK_AML_CLUSTER_10	33	30	0.909091	9	8.5866	7.32513e-06	0.000127388	RBPMS TPM2 CFD CRIM1 SORBS3 CHRDL1 LOC57228 SPRY1 C3AR1
RESPONSE_TO_WOUNDING	190	183	0.963158	24	3.04622	7.42342e-06	0.000128566	AIF1 CTGF SERPINE1 S1PR3 F11R THBD CCR5 TFPI RIPK2 C3AR1 ITGB3 APOL3 LYVE1 CD59 FGF7 ACVRL1 NOD1 PROS1 AOC3 CCR1 TNFRSF1A VWF CYBB F2R
ATF2_UP.V1_DN	187	183	0.97861	24	3.04622	7.42342e-06	0.000128566	PTGIS SLIT3 TNFRSF11B SVEP1 IGFBP2 SFRP4 FGF9 FGF7 SNF1LK MYO1D PLS1 C1RL C10orf10 CFH CYBRD1 PCSK7 HDHD3 IL1R1 ABCA8 MFAP4 TncRNA EFEMP1 EIF2AK3 ADAM15
KAAB_HEART_ATRIUM_VS_VENTRICLE_UP	249	246	0.987952	29	2.70221	7.4654e-06	0.000129027	ACTA2 CHRDL1 FBLN1 RARRES2 GPX3 PLOD3 PRELP ASXL1 PDE2A WISP2 C1R AEBP1 ISLR MYLK NUCB1 PRSS23 PTGIS HEG1 EFEMP1 SLIT3 CTGF TGFBR3 HSPG2 TIMP3 TAGLN DDR2 CFH IL1R1 CD81
WOO_LIVER_CANCER_RECURRENCE_UP	105	103	0.980952	17	3.97747	7.51835e-06	0.000129676	DAB2 SEMA3C COL6A3 TPM2 POSTN COL1A1 PLCE1 JAG1 CTGF EXT1 TACSTD2 FZD1 MGP LAMA4 COL1A2 FLNA PMP22
FARMER_BREAST_CANCER_BASAL_VS_LULMINAL	330	327	0.990909	35	2.42865	7.94753e-06	0.000136798	KCNK15 RNF43 SERPINB5 MSN IL6ST FMO5 SEMA3C APBB2 MCAM AKR7A3 FBXL7 GABRP SLC19A2 CYP2B7P1 SPRED2 DNAJC1 PRKD3 ITGB5 MARCO IGFBP4 DSC2 SEMA3F SCNN1A CLIC4 ATAD4 RBM47 C10orf116 CORO1C MPZL2 SLC44A4 RSU1 SLC43A3 KRT18 AGR2 MYO5C
WESTON_VEGFA_TARGETS_3HR	74	73	0.986486	14	4.76682	7.99831e-06	0.000137112	ICAM2 ELN IFI27 TIE1 ANGPT2 EFEMP1 CD34 FGFBP1 MGP NNMT KDR GJA4 VWF CXCR7
YAO_TEMPORAL_RESPONSE_TO_PROGESTERONE_CLUSTER_9	76	73	0.960526	14	4.76682	7.99831e-06	0.000137112	CD99 CTSC TMPRSS2 TMOD3 LGALS3 VAMP8 TES EMP1 MDFIC SDPR A4GALT KRT19 RAB25 FXYD3
KEGG_SMALL_CELL_LUNG_CANCER	84	83	0.988095	15	4.43387	8.21706e-06	0.000140575	FN1 ITGA3 COL4A1 COL4A2 ITGAV LAMB2 LAMB3 LAMC1 LAMA4 LAMB1 PIK3R5 LAMA3 LAMA2 TRAF5 TRAF4
MARTENS_TRETINOIN_RESPONSE_UP	857	822	0.95916	68	1.84477	8.31952e-06	0.000142039	C20orf85 C10orf10 TMPRSS2 GGT6 KCNK15 FAM181A TNFAIP2 COL5A1 RAMP2 FLT4 ISLR CCDC8 CLEC14A WTIP SCARF1 MFNG AOC3 COL6A1 TG CD93 NOTCH3 C9orf152 PAK4 PPIC RASSF7 TACSTD2 RRAD GRB7 SCARA5 ALDH1B1 LEP PLCB2 CD300LG ACVRL1 TEKT4 KRT15 RARRES2 LAMB3 C1orf210 FLJ22374 EPHA2 COX4I2 CD248 ARHGEF15 ADAMTS2 ICAM1 PTK6 COL1A1 S100A14 C1QA LILRB4 EPS8L2 C1orf192 PRKCDBP CSF1 GPX3 C1QB C20orf160 CCR1 KRT19 RT…
SMID_BREAST_CANCER_ERBB2_UP	147	137	0.931973	20	3.44385	8.43471e-06	0.000143714	PERLD1 P4HB GRB7 ITGB6 TMPRSS2 SLC44A4 C2orf54 FUT3 TMC5 LRP1 IL13RA1 CEACAM6 BIK ABCC6 WWC2 AQP3 LAMA4 TRAF4 SCNN1A TMED2
PETROVA_PROX1_TARGETS_DN	64	64	1	13	5.11766	8.68441e-06	0.00014767	NNMT GBP2 NRP1 CD59 PROCR AXL APBB2 SELP ICAM2 SERPINE1 SRPX RRAS ITGA5
V$STAT5A_01	251	248	0.988048	29	2.67737	8.73993e-06	0.000148314	PDLIM1 OLFML1 SERPING1 ADAMTS9 C9orf24 ASXL1 LAMA2 KCNJ8 TMOD3 NRP1 FOXA3 SRPX PALLD ICAM1 STX19 C7 PCOLCE RRAS DLL4 ADAMTSL3 GMPPB TENC1 CCDC135 CCDC108 SDC1 PROS1 C1QTNF1 FLT1 LEP
REACTOME_CELL_CELL_JUNCTION_ORGANIZATION	56	55	0.982143	12	5.60047	8.83993e-06	0.00014971	CDH5 CLDN4 CLDN7 CTNNA1 CTNND1 CADM1 F11R CLDN5 PVRL4 PARD6B CRB3 CDH1
IL-4	290	288	0.993103	32	2.5299	8.94869e-06	0.000151046	AMN CLEC2B CDKN1A ICAM1 PDGFB MFNG TNS1 LAMA3 GBP2 GADD45B EGFR GJA4 IFI16 RIPK2 CPM CTSC PDZK1IP1 POSTN TNC TIMP3 TFPI SOCS3 BMP2 FN1 IL13RA1 MAOA GAS6 JAG1 NNMT MS4A4A LIFR EXT1
MOHANKUMAR_TLX1_TARGETS_DN	193	185	0.958549	24	3.00812	8.95471e-06	0.000151046	PSD3 GPC6 GPX2 DSC2 C10orf116 SERPINB5 LAMB3 FIGN SLCO2A1 PPAP2A FAM83E RNF39 PROS1 C1orf106 BIK ASPN PHLDB2 FXYD3 TNC MAPK13 CEACAM6 CADM1 LOC644192 S100A14
SNF5_DN.V1_DN	164	161	0.981707	22	3.19126	9.07824e-06	0.000152823	TINAGL1 KRT18 ITGA3 MAPK13 KIRREL FABP4 MYLK NNMT CARD10 SLC9A3R2 SLC44A4 RAPGEF3 EFEMP1 LOXL4 FLT4 LMOD1 NPR1 C1QTNF1 RRAD GPX3 FBLIM1 KLK11
